# Supplementary material for: Integrating Genomic, eQTL, and Mendelian Randomization Analyses to Identify Microglial Drug Targets in Multiple Sclerosis
Source: J Cell Mol Med. 2025 Nov 14;29(22):e70754. doi: 10.1111/jcmm.70754 (PMC12618184; doi:10.1111/jcmm.70754)
Supplement: Supplementary file 1 — Table S1. jcmm70754‐sup‐0001‐TableS1.xlsx. [file JCMM-29-e70754-s003.xlsx]

## Sheet: diffgene（logFC=1）
Table S1. Differentially Expressed Genes from the GSE108000 Dataset in Multiple Sclerosis
Gene	logFC	AveExpr	t	P.Value	adj.P.Val	B
ADORA1	-1.70002	-0.193379	-14.3143	3.90643770542938e-11	4.95328337417532e-07	15.4641987258572
FPR3	2.51317915757493	0.0856428585766518	14.1799842907887	4.55390583265176e-11	4.95328337417532e-07	15.3271872238649
MYH7B	-1.97015	0.20475124978316	-13.1575	1.52634511758293e-10	8.19282048084952e-07	14.2349153143242
PHEX	1.00746034596034	0.239855669402884	12.9864079371025	1.88306069707859e-10	8.19282048084952e-07	14.0432232572403
GPNMB	2.33521770320168	0.119881875563437	12.7477910209483	2.53341352079788e-10	9.18531295523951e-07	13.7714809452416
ADAP1	-1.15246	-0.0167356	-12.1473	5.45576326845817e-10	1.66259081921003e-06	13.0637974625554
TAB2	1.37436933286541	-0.086337	12.0600320258204	6.11415213463284e-10	1.66259081921003e-06	12.9580940599231
USP5	-1.25186	-0.16269	-11.8218	8.37472431945468e-10	2.02426392050463e-06	12.6654407489634
VIM	2.95696394609643	-0.164559	11.4271748634812	1.42590756361367e-09	3.10191931388518e-06	12.1679272454359
ITPR2	1.27293406829888	0.0536645892564014	11.1975524243416	1.95639863237792e-09	3.38786015575454e-06	11.8708135318819
UBE2S	-1.07015	-0.169317	-11.1044	2.22744466640854e-09	3.38786015575454e-06	11.7486379895093
CMTM6	1.11323666064941	-0.18727	11.059856648168	2.37067636685811e-09	3.38786015575454e-06	11.6898957933537
MAFB	2.76565066360693	-0.0219622	11.0414657103442	2.43261464402644e-09	3.38786015575454e-06	11.6655739438599
HDAC11	-1.14232	-0.00525368	-11.0144	2.52705032714593e-09	3.38786015575454e-06	11.6296458781442
KIF1A	-1.01729	-0.0166652	-10.9933	2.60303179294079e-09	3.38786015575454e-06	11.6016904566978
TMEM159	1.69525601469356	-1.0175	10.9812700269256	2.64749575470383e-09	3.38786015575454e-06	11.5857032852447
ZFHX3	1.32136498339036	0.142144153830738	10.9377538349376	2.81518157078186e-09	3.40230332726604e-06	11.5277124507711
FSCN1	-1.16791	0.0065891258418685	-10.8451	3.21048005171195e-09	3.67583068657588e-06	11.4035168387786
PAQR6	-2.04392	0.151611159326413	-10.6505	4.2422696708691e-09	4.39458735333745e-06	11.1395617213696
S100A6	2.41662953743726	-0.506936	10.3942605149569	6.15922256587166e-09	5.8255533781727e-06	10.7852863803965
ATF6B	-1.04002	-0.0701643	-10.3194	6.87652070419271e-09	5.85595944960904e-06	10.6803745394226
GOLIM4	1.55421491042087	0.307696062893887	10.3047217491354	7.02751161990407e-09	5.85595944960904e-06	10.6596772927611
SWAP70	1.1413997363888	0.134719338887543	10.1855829366372	8.38646266713396e-09	6.51568245931544e-06	10.4910626241442
APOC1	3.90032856961196	-1.84368	10.0725256683639	9.93213708751843e-09	6.89851886244059e-06	10.3294749770106
MSR1	2.35208671019195	0.0173974095285467	10.0255614874382	1.06594521662448e-08	6.89851886244059e-06	10.2618948847179
GYPC	1.29878261516812	0.128231593650404	10.0199332994053	1.07502849403495e-08	6.89851886244059e-06	10.2537780204601
TMEM51	1.83896764663838	-0.0497552	10.0107559140009	1.09001410301488e-08	6.89851886244059e-06	10.240534263649
RBMS1	1.09327072505168	-0.335761	9.98659500184984	1.13052189209496e-08	6.89851886244059e-06	10.2056186756312
EVI5L	-1.28548	0.139420649841984	-9.97334	1.15341876502175e-08	6.89851886244059e-06	10.1864274913018
FBXO30	1.00160527486366	0.0326142374453287	9.97285183162517	1.15426422978692e-08	6.89851886244059e-06	10.1857261104605
TGFB2	1.3796324918222	0.282466330042964	9.95886493981313	1.17896449539554e-08	6.89851886244059e-06	10.1654569525255
PCBP4	-1.46152	0.192296898264533	-9.92905	1.23348927190477e-08	6.89851886244059e-06	10.122165031104
CCRL2	1.03588286366655	0.275524769480738	9.9273080977296	1.23674834805177e-08	6.89851886244059e-06	10.1196378155971
OLR1	2.24542553155378	0.399551824010381	9.79425918240251	1.51501607470063e-08	7.96409505472293e-06	9.92510196983871
PLA2G7	2.36321191627573	0.21025816874677	9.74617958858128	1.63108117436914e-08	8.2517534574945e-06	9.85426080074134
SLC35B2	-1.22063	-0.131818	-9.71188	1.71955397860446e-08	8.28536962108535e-06	9.80354222339917
IFI30	2.71482524307339	-0.262102	9.69550190956454	1.76354784291355e-08	8.28536962108535e-06	9.77927780752314
MAP3K1	1.1269036290937	-0.186915	9.67539468768919	1.81918481425259e-08	8.28536962108535e-06	9.74943749532974
SQRDL	1.81030463203697	-0.789545	9.65111875381348	1.88881469321445e-08	8.28536962108535e-06	9.71334258654517
LIMS1	1.36025877237494	0.239326201874683	9.64428894679884	1.90890323245048e-08	8.28536962108535e-06	9.70317419702659
CHI3L1	2.29469955087871	-0.734596	9.61547245961177	1.99615613309479e-08	8.35084240756619e-06	9.66020645826049
IGSF8	-1.2202	0.0701333368114187	-9.57934	2.11149913300128e-08	8.50587550804565e-06	9.6061804631395
HGF	1.05521927483256	-0.0623506	9.50537645892094	2.36990084516288e-08	8.79660034094889e-06	9.4950720555502
MGC24103	1.52456684770076	0.524189916351096	9.50462912755069	2.37267453148617e-08	8.79660034094889e-06	9.49394583602031
PLEKHF2	1.14827618101597	-0.306012	9.50095378571624	2.38636492080666e-08	8.79660034094889e-06	9.48840609835176
APOE	1.98754927052185	0.299179399158016	9.49038325060829	2.42620217181637e-08	8.79660034094889e-06	9.47246378467286
PPARG	1.09510996131836	0.0114082481082468	9.40944389271346	2.75528518977329e-08	9.52594203220924e-06	9.34991646492304
ELAVL3	-1.21111	-0.270305	-9.38375	2.86928307510137e-08	9.60282831011619e-06	9.3108313687609
DENND2D	2.49365290361947	-0.607682	9.35356411695707	3.00950125073488e-08	9.91949851643736e-06	9.2648176764697
PARP14	1.79590309887241	-0.0536876	9.27846312351917	3.39042334877165e-08	1.10082491834595e-05	9.1498086215876
PIK3CG	1.39484689244902	0.180496840539792	9.08674087786765	4.60987979699545e-08	1.39280335003066e-05	8.85285666465486
SEMA7A	-1.27043	-0.218839	-9.07866	4.67044967697476e-08	1.39280335003066e-05	8.84022615307621
LTA4H	1.2764020327556	0.129503697668973	9.07800420557699	4.67536081676844e-08	1.39280335003066e-05	8.83920918301325
LDB3	-1.53431	0.358174225097232	-9.06148	4.80188706685205e-08	1.39280335003066e-05	8.8133682066965
MAPK8IP3	-1.229	-0.224216	-9.04221	4.95393164441349e-08	1.40249489341681e-05	8.78319550289889
ZHX1	1.19690586866471	-0.125193	9.04092992695961	4.9642413713843e-08	1.40249489341681e-05	8.78118299594426
PDE3B	1.08161094196625	-0.226339	8.97637817093325	5.51262768435141e-08	1.51799623601748e-05	8.67971405296073
TNFSF13B	1.33971747475784	-0.0504756	8.94167112010738	5.83331156690226e-08	1.5323883687365e-05	8.62492780473537
NCF2	1.87819941731017	0.104636527659285	8.93515750156406	5.89563810285503e-08	1.5323883687365e-05	8.61462784725295
SBF1P1	-1.50316	-0.0831206	-8.91049	6.13805432615735e-08	1.55646116645227e-05	8.57556956964496
NUCB2	1.0377135117407	-0.130161	8.88717852460643	6.37672883116011e-08	1.56760947181425e-05	8.53858330441824
APBB1	-1.32788	-0.211836	-8.86603	6.60163682977324e-08	1.57815392961414e-05	8.50496790719343
CD68	1.98158842915805	0.222533862569493	8.85552628312743	6.71643242563285e-08	1.58814424986105e-05	8.48824626628929
CKB	-1.09139	-0.24896	-8.81216	7.2128655712671e-08	1.66409679720607e-05	8.41905908811991
GNG8	-1.26563	0.400239160965629	-8.80343	7.31737357934409e-08	1.66409679720607e-05	8.40509811928705
MAP7D1	-1.25938	-0.037383	-8.801	7.34671221101928e-08	1.66409679720607e-05	8.40121444705375
ASPHD1	-1.64075	-0.0336361	-8.79497	7.42012454394543e-08	1.66409679720607e-05	8.39156367972673
CPT1C	-1.11419	-0.204646	-8.76087	7.84992601524401e-08	1.71352101062844e-05	8.33689840126387
CSTB	1.09142275437773	-0.0335326	8.65974795787202	9.28409480179378e-08	1.97829927532358e-05	8.17387978018281
GAB3	1.02984378059068	0.325777891279494	8.64862899766027	9.45771465632307e-08	1.97829927532358e-05	8.15586898285854
LGALS3	1.72889565502843	0.0172630907479815	8.63824386548986	9.6229401581013e-08	1.99368990666034e-05	8.13903156230003
ZNF775	-1.15481	0.219525429797001	-8.62807	9.78765231321239e-08	2.0086847964304e-05	8.12253003278509
DAAM1	1.53094044579342	0.138648634994348	8.59821515880244	1.02885327095264e-07	2.09174523890689e-05	8.07399456560698
CHIT1	1.64243440749342	0.513397978767878	8.53963020185258	1.13506268819153e-07	2.18514634680694e-05	7.97841084279603
ADSSL1	-1.07778	0.657416223316032	-8.51668	1.17972952790974e-07	2.23163792609987e-05	7.94084282073105
ZEB1	1.29762746330595	0.0867735118480392	8.48805071486482	1.23805039971696e-07	2.32177141340023e-05	7.89386476105592
LARP7	1.0606581871131	0.294568430578431	8.47685896714823	1.26165789770865e-07	2.33826761338585e-05	7.8754713003211
COLEC12	2.18802719023829	-0.16227	8.47126814046854	1.27362657134102e-07	2.33826761338585e-05	7.86627636410604
DAB2	2.0262741193626	-0.190579	8.46802758775629	1.28061805879698e-07	2.33826761338585e-05	7.86094481521955
DPEP2	1.27405714431877	0.369642010025375	8.3543667954015	1.55300601242558e-07	2.6812772058973e-05	7.6730200090616
DDR2	1.75797691716749	0.396136647869262	8.30921690194455	1.67741245975547e-07	2.85067123553675e-05	7.59787000578899
KCNJ9	-1.18062	-0.00756886	-8.30276	1.69602523286441e-07	2.85067123553675e-05	7.58710584435487
NISCH	-1.02894	-0.624817	-8.2957	1.71664030456612e-07	2.85067123553675e-05	7.57531997014606
IGJ	2.28523286899734	-1.10265	8.27255033258984	1.78608160671081e-07	2.89958352779008e-05	7.53663013342988
GPX1	1.35163103304737	0.181370174644406	8.22877267656249	1.92551705100091e-07	2.97269666980238e-05	7.46326634071132
P4HTM	-1.09054	-0.0958765	-8.22337	1.94350658609302e-07	2.97269666980238e-05	7.45418840503125
GNB4	1.36119432177346	0.220946752805248	8.22026429538568	1.95391033967672e-07	2.97269666980238e-05	7.44897649501161
FBP1	1.71205578536765	-1.67097	8.22020692591688	1.95410326276428e-07	2.97269666980238e-05	7.44888010828423
PRRX1	1.41260109176246	-0.22523	8.19766859788513	2.03145477744525e-07	3.02686761839342e-05	7.41097750246358
SLC15A3	2.06522659915136	0.244323140679873	8.14800374487537	2.21339333318502e-07	3.21001057134045e-05	7.32720357691266
ALPK3	1.19612802979818	0.133195690268858	8.1064601972528	2.37861705069569e-07	3.33835066586025e-05	7.25686092208095
ITGB3	1.15848519410373	0.116868199233103	8.09462250524233	2.42801495502523e-07	3.33913431984857e-05	7.23677231111359
MAN1A1	1.56589832536247	-0.552484	8.09066620907627	2.44476186562243e-07	3.33913431984857e-05	7.23005403502389
RAB4B	-1.07873	0.0555798757629181	-8.08445	2.4713266367889e-07	3.33913431984857e-05	7.21949051902084
GPR65	1.56417103857465	0.0272331688836793	8.0752649313799	2.51111093650809e-07	3.33913431984857e-05	7.2038796503359
PAQR4	-1.22036	0.150349303183391	-8.06908	2.53829448108719e-07	3.33913431984857e-05	7.19335402242698
FRMD3	1.14671763302513	0.139689858707209	8.05942175944517	2.5813257848303e-07	3.34250959066657e-05	7.17691917060389
ROGDI	-1.21222	0.158220050873933	-8.03552	2.69116854066277e-07	3.39193791155981e-05	7.13617250835246
MBNL1	1.23827804280238	0.0450538753823529	8.01639476789394	2.78253822546527e-07	3.45893351752979e-05	7.10351990231369
FAM20A	1.16402814841015	-0.597536	7.95346989853654	3.10672512499298e-07	3.77562560721214e-05	6.99570285828771
MERTK	1.36225776998789	0.0651330584719723	7.9462541959631	3.14633917930495e-07	3.80252569481111e-05	6.98330323192889
ASAP1-IT1	1.23602498596794	0.0356036644502307	7.93993559485239	3.18146053597883e-07	3.80999181329807e-05	6.97243910478221
DACT3	-1.21682	0.0851091403094002	-7.93885	3.1875448654052e-07	3.80999181329807e-05	6.97056916788889
SOX6	1.22157632981534	0.423961746072211	7.93010386631066	3.23692407817439e-07	3.82695904329378e-05	6.95552321790133
CTSC	1.01747165381619	-0.174711	7.88410649906588	3.51011924722391e-07	4.0189017949531e-05	6.87619947836362
EHBP1	1.04161315488936	0.0259328763514994	7.8806839338388	3.53138482336395e-07	4.02208091347955e-05	6.8702850790304
PALLD	1.36180417967745	0.187563406154721	7.86413168842318	3.63614080273759e-07	4.11982328243508e-05	6.84165814482578
CMTM5	-1.52876	0.305630188822088	-7.85958	3.66547967784392e-07	4.12938460187327e-05	6.83378769445606
HMOX1	1.60971066338655	-0.210568	7.85695780987426	3.68254395864399e-07	4.12938460187327e-05	6.8292388153324
IGLL5	4.29051827273249	-2.40227	7.84364396991843	3.77030510929999e-07	4.19508365071671e-05	6.80617052866371
TYROBP	1.95083451351389	0.240870781862976	7.84203132693335	3.78108221422145e-07	4.19508365071671e-05	6.80337465114619
CD84	1.49762652856148	0.469934938905709	7.83834012989379	3.80587104536328e-07	4.19508365071671e-05	6.79697373237062
VSTM2B	-1.76282	0.0685193106136101	-7.82552	3.89329620098074e-07	4.21906040582802e-05	6.77472560621879
PACS2	-1.56865	-0.145037	-7.81984	3.93267272148534e-07	4.21906040582802e-05	6.76486693247857
SDCBP	1.31538622559174	-0.243627	7.81921251050824	3.93706565405483e-07	4.21906040582802e-05	6.76377317434156
LOC100129034	1.02016194363767	0.215455393915513	7.80290971719281	4.05260306102792e-07	4.27962752376706e-05	6.73543436061645
SUSD1	1.41129737372036	-0.251311	7.79260381941995	4.12745813015218e-07	4.33761952479857e-05	6.71750015409269
IFIH1	1.27633099884353	0.0242705621802768	7.78375657595012	4.19286734793901e-07	4.36419312378302e-05	6.70209211867521
TMEM151A	-1.08806	0.123110988527278	-7.77414	4.26522678409676e-07	4.41836873624957e-05	6.68532316717546
ATP6V0E2	-1.52697	-0.442184	-7.75974	4.37595654798087e-07	4.50805436425016e-05	6.66020254962901
SGTA	-1.01149	0.0788221126801285	-7.71206	4.76441671102926e-07	4.79838523758011e-05	6.57682114523223
LCP2	1.19958713088305	-0.168151	7.68155765009153	5.03170978931347e-07	5.04423109477996e-05	6.52329048375367
CCR1	1.94703089949265	0.223181429014129	7.62479205500507	5.57145786927735e-07	5.41078100394016e-05	6.42332672044033
FCGR2C	1.92339093209819	0.198622403984256	7.60547412395361	5.76860963766336e-07	5.55266964857207e-05	6.3892019697894
NACAD	-1.19029	0.154773584925029	-7.57749	6.06720026963508e-07	5.6890463217949e-05	6.33966945672714
OLIG2	-1.76516	0.0692022345709342	-7.57473	6.09748526511502e-07	5.69028769335181e-05	6.33478182198627
PLXDC2	1.45585530327227	0.62701545206113	7.55885321579805	6.27490621735499e-07	5.80869403626981e-05	6.30662503336013
LY96	1.93061957988669	-0.59744	7.5458288084365	6.42446221187648e-07	5.89695151717979e-05	6.28349951024836
GAMT	-1.27573	0.0895320714070358	-7.52062	6.72461311011217e-07	6.09530139989084e-05	6.2386629442938
CARNS1	-2.23806	0.41678933884579	-7.50964	6.85975291971467e-07	6.16640764526748e-05	6.21912271600561
SCARA3	1.32524751538664	-0.540937	7.50336025281686	6.93841933900063e-07	6.21145573253579e-05	6.20792390668328
SOAT1	1.15671906202007	0.275538478488754	7.4912917549869	7.09214920818635e-07	6.30896105659464e-05	6.18639959335478
PLEKHO2	1.0387289635348	0.0788142650530565	7.4713517852092	7.35395995086803e-07	6.45072761174125e-05	6.15079020992158
PPP2R2C	-1.05968	-0.175256	-7.41356	8.17106416838984e-07	7.02582331696256e-05	6.0472639928156
B3GNT5	1.26661188117185	0.298829365959977	7.40350755289269	8.32262781639069e-07	7.12797029597492e-05	6.02920059875694
RCSD1	1.21448040712663	0.301103261445117	7.39813674336932	8.40477605998388e-07	7.17009797681919e-05	6.01954660247411
VAMP8	1.71378106318151	-0.136287	7.39061407416363	8.52125828204123e-07	7.21511419542577e-05	6.00601762031588
AATK	-1.30589	0.14800000968489	-7.3904	8.52461153791623e-07	7.21511419542577e-05	6.00563088546068
CEBPG	1.28216251191403	-0.692644	7.38272884297228	8.6451584176103e-07	7.23333754679594e-05	5.99182778769844
GJB1	-1.65872	-0.254478	-7.35438	9.10630959850313e-07	7.4210254705737e-05	5.94073731471772
PABPC1	1.45056723827899	0.204793466363899	7.34801521024393	9.2133077504945e-07	7.43134421102252e-05	5.92925179037797
IFNGR2	1.01394108765147	-0.0882775	7.34418750390221	9.27828935797759e-07	7.43134421102252e-05	5.92234113457164
EMP3	1.84918714278887	-0.186622	7.32858528323678	9.54813367409905e-07	7.55309454350367e-05	5.8941504269057
TLE2	-1.34503	-0.558754	-7.29884	1.00853631092393e-06	7.9491662709562e-05	5.84031486051509
XBP1	1.44781886570952	-1.04398	7.28209806080036	1.04015928911773e-06	7.99562727048311e-05	5.80994606705821
NDST1	-1.26586	0.0170919587773356	-7.27842	1.04723582854524e-06	8.02024265820299e-05	5.80327622243315
MAPK8IP1	-1.06751	-0.0681743	-7.27428	1.05527697231245e-06	8.02024265820299e-05	5.79575
CD83	1.6372481473598	-0.576676	7.26639133151254	1.07075726315116e-06	8.02796702811236e-05	5.78142488951042
SYNC	1.1790441266542	0.0963110152860438	7.25941202087129	1.08465240641982e-06	8.05308138199892e-05	5.76873996760755
MS4A14	1.22825017475308	0.246432017000288	7.24788696628995	1.10800949976221e-06	8.17072496875493e-05	5.74777766265269
CMTM7	1.14444521467689	0.0722372822091119	7.21273833675082	1.18252617919621e-06	8.56217680413099e-05	5.68372864060531
WWC1	1.20449822330574	-0.14991	7.20585607033725	1.19771676547367e-06	8.56217680413099e-05	5.67116654808091
SLFN11	1.73834894880126	-0.276686	7.2029943395008	1.20409276668993e-06	8.56217680413099e-05	5.66594105211977
VASP	1.1730778101579	-0.409014	7.19811027072648	1.21505619007303e-06	8.58192609053531e-05	5.65702003888192
TPST1	1.45257997197745	-0.680371	7.17945258249016	1.25790204075528e-06	8.82722612728721e-05	5.62290889559052
TRIB1	1.3378161787458	-0.19003	7.15574641348286	1.31461699984791e-06	9.10770006837309e-05	5.57949492734342
PANX1	1.0336618613486	-0.32739	7.14063233894459	1.35215757511369e-06	9.30849236994403e-05	5.55177339965103
CDK18	-1.32262	0.156988749684717	-7.1297	1.38001384918087e-06	9.44050983493104e-05	5.5316945066806
MFSD1	1.15139329591352	0.148015400711938	7.11446044236884	1.41982078417643e-06	9.68237659528966e-05	5.50369173912509
FAM129A	1.60121	-0.487935	7.1063186549148	1.44158010625941e-06	9.73819958711996e-05	5.48871380041718
C19orf6	-1.03014	0.216920635041176	-7.10555	1.44364335818011e-06	9.73819958711996e-05	5.48730528395974
PLOD2	1.03962949542742	-0.370406	7.09714224603589	1.46652030200084e-06	9.79375700209898e-05	5.47182100666479
RCOR2	-1.38813	-0.156533	-7.09672	1.46766791518078e-06	9.79375700209898e-05	5.47105059855619
TGFBR2	1.21147337151315	-0.105011	7.08256527693056	1.50706399374489e-06	9.91146342246028e-05	5.44496124426948
AGAP3	-1.04251	-0.0286232	-7.04915	1.60445633980861e-06	0.000103878997667252	5.38327476532133
LGI3	-1.09002	0.166492947221453	-7.04254	1.62449495274693e-06	0.00010455403314218	5.37104663065453
PLSCR1	1.61144380736359	-0.567224	7.03063756234873	1.6612086196527e-06	0.00010575386690377	5.34902801434253
TMEM121	-1.10724	-0.156188	-7.0302	1.66258262761282e-06	0.00010575386690377	5.34821341492408
FABP7	1.37149761386303	-0.360291	7.02177394383278	1.68911429580887e-06	0.000106816838346007	5.33261397884842
IKZF1	1.07952397884132	-0.0275862	7.01119245910572	1.72306700677843e-06	0.000108021901053193	5.31300381789899
EVI2B	1.71000790623158	0.599373676281142	7.0002002719545	1.75908879958775e-06	0.000109253151565615	5.29261534557991
EML2	-1.18122	-0.166651	-6.98113	1.82345529591915e-06	0.000111987671951159	5.25719887329169
RRAS2	1.08820358672465	-0.180373	6.98033858982397	1.8261726998967e-06	0.000111987671951159	5.25573122841431
COL8A1	1.85382998819538	-0.422321	6.97871871932713	1.83175977125453e-06	0.000111987671951159	5.25272053040481
PTGDS	-1.12922	0.369493488584833	-6.97341	1.85017874332309e-06	0.000112426783190644	5.24285956372821
PLAU	1.24665172219161	0.230392403854877	6.96578046843965	1.8770268341123e-06	0.000113740506265401	5.22865981138857
ABCA1	1.66853234406345	0.249825629634948	6.96125317172307	1.89313946869688e-06	0.000114128187693926	5.22023486679144
PLCE1	1.28175459481611	0.16879200717624	6.96103564670821	1.89391724544945e-06	0.000114128187693926	5.21982999509751
CFI	1.72951192401261	-0.852415	6.94756764879768	1.94272500322535e-06	0.000115309227894357	5.19474914793286
CAPG	1.70118508234776	0.456771622207901	6.93909033095453	1.9741146080747e-06	0.000116067268065019	5.17894876372125
EPS8	1.04784792172024	0.0214040485539216	6.9344570255378	1.9914927574276e-06	0.000116773405512345	5.17030861998476
LPL	2.13521543336008	-0.845984	6.92629918845078	2.02247735798002e-06	0.000117287089774141	5.15508841877611
MGAT4A	1.13121159437616	-0.0960434	6.92587080141325	2.02411819507961e-06	0.000117287089774141	5.15428890463273
CDC42EP1	-1.17234	0.124226465345675	-6.9252	2.02669670214855e-06	0.000117287089774141	5.15303380620623
DNAJB2	-1.25397	0.0584098704775086	-6.92342	2.0335224338574e-06	0.000117287089774141	5.14971902457772
CPVL	1.59290011195217	0.0917636334455017	6.92086733534813	2.0433854474763e-06	0.000117287089774141	5.14494879135271
TFEC	1.13147588463291	0.242803954650807	6.91479841166435	2.06701129973958e-06	0.000118220944874678	5.13361490112815
SLC40A1	1.26544288034188	-0.357505	6.91251886526828	2.07595848773223e-06	0.000118220944874678	5.12935640713209
IFI16	1.48238892158571	-0.0766041	6.90965	2.08728938435192e-06	0.000118555857094495	5.12398955215062
TUBGCP6	-1.05663	-0.0283286	-6.90289	2.11421065026787e-06	0.000119772235640435	5.11135396536632
KIF1C	-1.22302	0.204236516024798	-6.90007	2.12555161719769e-06	0.000120101947741607	5.10607900171113
STK40	1.03123874885227	-0.278046	6.89607933849352	2.14168534574735e-06	0.000120700059614994	5.09862296470912
PLK5	-1.00733	-1.1555	-6.88177	2.20067085422115e-06	0.0001227522916993	5.07183212109535
DOHH	-1.61176	0.0224824792194348	-6.87897	2.21238527445449e-06	0.000122776095052253	5.06659681065883
CES4A	-1.62531	0.30190717742301	-6.87509	2.22877468362186e-06	0.000123370901952952	5.05931839578104
TMEM235	-1.76151	0.0493799977791234	-6.86535	2.27040448133773e-06	0.00012532322882679	5.04106820629205
KLHL6	1.51740601272444	0.0921303248448674	6.86415449851338	2.27556658024189e-06	0.00012532322882679	5.03882847136901
MS4A7	2.39448894251639	0.196445272378316	6.85602358972305	2.31103287430551e-06	0.000126441406789541	5.02357596142161
PDPN	1.5285918818081	-0.2031	6.85418231122143	2.31914371835462e-06	0.000126442737967635	5.02012064189553
LILRA6	1.30022797311947	0.119205743638408	6.84516333883555	2.35930115593601e-06	0.000127355427658144	5.00318869068606
SLC5A3	1.45825307643742	-0.64882	6.82747737293636	2.44015717832858e-06	0.000130425501860835	4.96995153351629
CD63	1.07113171862808	-0.12406	6.79877402486297	2.57755538428832e-06	0.000135767893050383	4.9159135328971
TM7SF2	-1.18965	0.17319714406609	-6.79222	2.61006216237434e-06	0.000136795983676302	4.90354931412211
ARHGAP25	1.43269205593783	0.0387459300015571	6.78909837740634	2.62565975591027e-06	0.000136795983676302	4.89767106339194
LOC100653210	1.98971546577633	-1.03566	6.78852981739076	2.62851526968347e-06	0.000136795983676302	4.89659868104678
LIPE	-2.01838	0.232605068752884	-6.76976	2.72459570224061e-06	0.000141294057754687	4.86117720915571
GBP2	2.46482343441688	-0.313513	6.74313929353744	2.86720262720472e-06	0.000146415788620215	4.81083593993025
PRPH	1.44112298595623	-0.950636	6.74124306780952	2.87765007894212e-06	0.000146533947452417	4.80724669069374
RAB11FIP4	-1.09772	0.114861474042503	-6.71596	3.02077114112635e-06	0.000151764100240329	4.75934468975764
GRN	1.03307297811807	0.468829956386851	6.70880786768921	3.06259865836045e-06	0.000153510993580584	4.74577219734713
FZD7	1.2664748997105	-1.13142	6.70159967911607	3.10534895562956e-06	0.000154926541562328	4.73209001636697
UBAP1L	-1.14879	0.184123534440542	-6.69707	3.13251818936214e-06	0.000155227336426843	4.72349184411512
SSFA2	1.21614204690287	0.082950086578143	6.64132024964212	3.4879978833895e-06	0.000168722531131498	4.61737981666154
TBC1D13	-1.10572	0.283838503709516	-6.61623	3.66136948791218e-06	0.000173907056419305	4.56948373547657
HINT3	-1.19838	0.1276762846188	-6.59719	3.79887668385299e-06	0.000178493719013119	4.53307808745017
SNX22	-1.13545	0.401616321559153	-6.5776	3.94601409118702e-06	0.000183031109892713	4.49555105860757
CP	2.31207195652311	-0.957673	6.57303606390012	3.98109424420803e-06	0.000183874149020173	4.48681015440856
PLXNB3	-1.00643	0.434255456777278	-6.56541	4.04047565412626e-06	0.000185435669577769	4.47218780161394
CFD	2.72773668780532	-1.1383	6.5541708260737	4.12967946809775e-06	0.000188733292329829	4.45061999310426
TNNI2	1.23351664344146	0.419145385083457	6.54045885762001	4.2412737521181e-06	0.000193022320509575	4.42428390609438
CXorf21	1.14143063692185	0.202457341991349	6.52698615314434	4.35396543398732e-06	0.000195706165423949	4.39838139606573
S100Z	1.20618282422801	0.559389884472318	6.52695568384484	4.35422377793469e-06	0.000195706165423949	4.39832278689064
PTPRC	1.21439453007308	-0.128866	6.52580985822588	4.36395056981029e-06	0.000195738929269388	4.39611864028399
SAMD9L	1.05032053339324	-0.0770604	6.50945345092727	4.50527813030424e-06	0.000200372253212092	4.36463466771304
CNN3	1.34948902616571	-0.0534439	6.49070139898753	4.67315382816906e-06	0.000204561992079391	4.32849282372485
SORBS1	1.07781664058612	0.201886093170069	6.48922657421854	4.68662884392062e-06	0.000204724746728211	4.32564820633368
S100A10	2.45511941768109	-0.706778	6.4874296362618	4.70310129965291e-06	0.000205032596538376	4.32218188723825
RPS6KB2	-1.015	0.30283593314233	-6.48114	4.76123430495131e-06	0.000207151782139822	4.31004498401907
BATF	1.55210542443151	-0.701638	6.47725095308591	4.79754721445859e-06	0.000207835498133195	4.3025384567228
UGCG	1.01243229807031	-0.6072	6.47537525614362	4.81516461612256e-06	0.000207835498133195	4.29891702932546
PRKAG2	1.20039400535035	-0.498739	6.47324670988875	4.83523805518392e-06	0.000208288650796972	4.29480682197658
KIAA0930	-1.07187	0.209806650157151	-6.4667	4.8975688765124e-06	0.000209785359816062	4.2821517458566
FTL	1.34180025976646	0.310192640161188	6.46625509491336	4.9017849405424e-06	0.000209785359816062	4.28130156807449
NINJ1	1.20681168872962	0.21320774041955	6.44411663207304	5.11882572625434e-06	0.000216643842118554	4.23849268836834
IL15	1.13180831073739	-0.539013	6.43629021768612	5.19791418399715e-06	0.000219138420850143	4.22334234141181
CLIC2	1.1654000079764	-0.578368	6.42920140799791	5.27064063435215e-06	0.00022164459732603	4.20961241495245
PDE6B	-1.11207	0.202661862006228	-6.4163	5.40567889033714e-06	0.000224493690504705	4.18461298783385
STMN4	-1.84705	-0.174537	-6.37964	5.80938979391345e-06	0.000236661920555793	4.11343152957863
IFI44	1.31798128679804	0.199696226202134	6.37338244583802	5.88141328792365e-06	0.000239148158253255	4.10125344409335
LYN	1.53022650409419	-0.33692	6.34906565910735	6.16996826222486e-06	0.000245826903986153	4.05391201722225
CASP1	1.52181513068088	-0.27273	6.3453747475411	6.21503032430104e-06	0.000246718557800812	4.04671911262402
PLA2G15	1.09432419832141	0.173240368317935	6.32034088694127	6.5297915777918e-06	0.000258271065424151	3.99788268920084
TNS3	1.34873600577318	-0.151519	6.31615782019839	6.58397406263448e-06	0.000259941509543649	3.98971380392044
SLAMF8	1.99637332176835	-0.384796	6.31223832427149	6.63516461413054e-06	0.000261379741460695	3.98205742657194
MSRB3	1.13296646869476	-0.0924563	6.31153201349735	6.64443307105655e-06	0.000261379741460695	3.98067748617265
SAMSN1	1.85285968455234	-0.0528897	6.30194800703526	6.77152976069549e-06	0.000264466532161885	3.96194608478514
C11orf75	1.10297419208852	-0.283794	6.29144954465947	6.91364285584196e-06	0.000266833288336883	3.94141281451614
MAST3	-1.13186	-0.309312	-6.26079	7.34661656941194e-06	0.000280457324909437	3.88135715414492
DSE	1.14223009062592	-0.285778	6.23354410036186	7.75485419086018e-06	0.000292830860826123	3.82788550907663
COL8A2	1.43037138798583	-0.0827466	6.23275615856419	7.76700407725811e-06	0.000292830860826123	3.82633751176195
SLC7A7	1.81463113540567	0.220876060147924	6.22649727104865	7.86421645875154e-06	0.000295471787294786	3.81403821539531
CXCR4	2.65177172793137	-0.944689	6.22484481691342	7.89009148118651e-06	0.000295822665124382	3.81079009104209
HERPUD1	1.08817288433817	-0.668142	6.22280090763662	7.92221791500128e-06	0.000296116715675151	3.80677198926911
OBFC2A	1.05227490689797	-0.199297	6.21583697402077	8.03269684427833e-06	0.000298750992577946	3.79307735237925
RAB23	1.08008633541751	0.360355793752307	6.21069271146474	8.11532958486689e-06	0.000298750992577946	3.7829568415345
S100A11	1.72450383811078	-0.0600815	6.19632615798108	8.35078621362706e-06	0.000304880190616946	3.75467374631964
ANXA2P1	1.70442348201274	-0.606245	6.18935929428861	8.46749895432122e-06	0.000307064411308391	3.7409480736141
C9orf140	-1.11892	0.558280426842272	-6.18926	8.46918482968807e-06	0.000307064411308391	3.74075119828316
RAB42	1.63140179741529	0.180815242167474	6.1805662844626	8.61721510428331e-06	0.0003098707295889	3.7236151721195
CMTM3	1.56425605940756	0.186122755207036	6.1646253447085	8.89565200815248e-06	0.000314973404997617	3.69216526373813
CCL2	2.83885356339496	-1.52089	6.16412688283194	8.90450694463245e-06	0.000314973404997617	3.69118128881196
ITPRIPL2	1.30021165081064	0.0793802816639067	6.11936231757746	9.73805754911577e-06	0.000333608982556637	3.60267731476508
RASAL1	-1.62682	0.489025092333622	-6.11186	9.88550105248321e-06	0.000336540203279687	3.58781350911558
FAM73A	-1.12909	-0.210461	-6.10754	9.97130725039276e-06	0.000338524060204983	3.57926497186081
C17orf28	-1.04432	0.21949781391511	-6.1053	1.00162416233141e-05	0.00033939769513018	3.57482
MAP1LC3A	-1.16529	-0.30208	-6.0759	1.06246891380298e-05	0.000354493079001074	3.51648409077277
CTSH	1.21926760245868	0.27136563384083	6.06465864692445	1.0867247081472e-05	0.000361477206437832	3.49415475016288
GNG12	1.12593190496485	-0.0440107	6.06257511138789	1.0912837692092e-05	0.000362439497944686	3.49001341840078
TNFRSF11B	1.24634058876744	-0.231532	6.04698757237883	1.12602413580746e-05	0.000369477500424544	3.4590124456985
HPSE	1.07898634159209	0.343634713113898	6.0463314810126	1.1275111848455e-05	0.000369477500424544	3.45770687776591
NPC2	1.03407975822115	0.432112196270473	6.0453956761422	1.12963572140217e-05	0.000369535270426808	3.45584460330519
FCGR2B	2.04912103741288	0.224387234813149	6.04234717269385	1.13658537627749e-05	0.000370723098025452	3.44977719517313
SEC14L5	-1.66149	-0.00623779	-6.04231	1.13667512357717e-05	0.000370723098025452	3.44969908377787
APBA2	-1.05215	-0.226788	-6.03856	1.14528289435987e-05	0.000371857971401561	3.44223581767579
PLEK	1.30908413748725	-0.0134887	6.02246780388207	1.18300000424821e-05	0.000381824660124859	3.41018103883624
PLEKHA2	1.10696208535637	-0.024244	6.01386648554162	1.20368479424565e-05	0.000386779305967798	3.39303242017152
LILRB3	1.61651026453431	-0.08342	6.00996945190498	1.21317907575017e-05	0.000388681849983346	3.38525958697986
ACP5	2.24762375881282	-0.262782	6.00120618369308	1.23481227925565e-05	0.00039329584660216	3.36777342859555
NKX6-2	-1.43368	0.41065767812259	-5.99676	1.24595109048412e-05	0.00039626345061976	3.3588889151323
SHROOM1	-1.06241	0.023644820805075	-5.99517	1.249932594781e-05	0.000396885467270121	3.35573243739712
BCL2A1	1.18336546932751	-0.489295	5.96816768591056	1.32001706452659e-05	0.000412492586938324	3.30175715914505
MID1IP1	-1.09829	-0.062673	-5.96092	1.33949845675491e-05	0.000415091872197241	3.28726185340491
NUPR1	1.8671874677937	-0.18002	5.95852350346804	1.34601609713831e-05	0.000415336654994991	3.28245933348239
PDIA2	-1.84424	-0.0678819	-5.95363	1.35942114767414e-05	0.000418878861848489	3.27265445010276
ASCL2	1.55030936220091	0.293143356579296	5.94161902911778	1.39286973675567e-05	0.000424971784759926	3.24860427215275
P2RY2	1.0770381346369	0.158163517768627	5.93965777980875	1.39841355212851e-05	0.000426065664047671	3.24467399348283
CTSB	1.11092477368843	0.0569120658597463	5.93483790121454	1.41213470272905e-05	0.000429044389988378	3.23501297309045
LGALS1	1.25909525093754	0.0393940803497693	5.92716370148832	1.43426876311634e-05	0.000433626211977512	3.21962443685287
CD53	1.73301803340448	-0.0699795	5.91370123900313	1.4739659958622e-05	0.000442881992734618	3.19261049219261
KCTD12	1.33896698570112	-0.00630231	5.91276342296426	1.47677324454083e-05	0.000443044434191713	3.19072777695653
C1S	1.39433514437311	-1.3603	5.90674351051077	1.49492498108654e-05	0.000447325970269005	3.17863975328485
SEMA3B	-1.48057	0.732930656782699	-5.90337	1.50519296679412e-05	0.000449779777467573	3.17186665035599
SNHG12	1.25898152750697	-0.230771	5.88633339761183	1.55819835017386e-05	0.000461812628197304	3.13762100060767
ALOX15B	1.6917190561598	0.101830415288351	5.87912357415586	1.58120415665202e-05	0.000466090992192521	3.12311829320061
TPRN	-1.12027	0.21725534377624	-5.8771	1.58771500451756e-05	0.000467089721003851	3.11905217359208
ASAH1	1.04497554399496	0.111639179678316	5.87674002683318	1.5888866118546e-05	0.000467089721003851	3.11832225725016
S100A4	2.15189914240574	-1.00337	5.87259140903823	1.60235001763381e-05	0.000470411906661347	3.10997289433713
LCP1	1.7318413400084	-0.396789	5.86925361452961	1.61326743918235e-05	0.000471286689974381	3.10325374947813
SIPA1L2	1.02507005593803	-0.510675	5.85369784107115	1.66516878650083e-05	0.000485577503773983	3.07192022960283
AMIGO2	1.18662107922866	-0.627365	5.85101559387474	1.67429057219112e-05	0.000486932046890983	3.06651430656342
LLGL2	-1.05785	0.0859044515736118	-5.8285	1.75290912559737e-05	0.000501581383162432	3.02110633123927
COL9A3	-1.50964	0.485889897761822	-5.82214	1.7757992557191e-05	0.000504976954364881	3.00826782421558
ANXA2	1.14876702934783	-0.349079	5.81596454843701	1.7983400582053e-05	0.000509641004675865	2.99578589054826
GEM	1.39297511204342	-0.341459	5.79960592120166	1.85944018319481e-05	0.000522613200842634	2.96272253403479
FCGR2A	1.82715536447668	-0.00833096	5.79839753435686	1.86403756015847e-05	0.000523229330112096	2.96027884211831
PRSS23	1.13620826439594	-0.214421	5.79274111691971	1.88571397108526e-05	0.000527272772840472	2.94883753503787
CASP4	1.46498493042157	-1.20185	5.79169619285059	1.88974664590037e-05	0.000527722060781987	2.94672350896376
IGF2BP3	1.04412185069577	0.167261357010191	5.78488997234725	1.91623225150837e-05	0.000533065427101189	2.93295019070353
ANXA1	2.58741295513908	-0.615889	5.78395857186755	1.91988632358145e-05	0.000533399835034366	2.93106491730629
PAPOLA	1.01961735628887	0.215873678846886	5.74782628502322	2.06732561369494e-05	0.000564982429652257	2.85784392181258
CCDC85B	-1.19038	-0.5088	-5.72282	2.17614462053594e-05	0.00058372194913858	2.80707728174553
VCL	1.13717499068863	-0.154405	5.70699109867651	2.24807440327137e-05	0.000595897479647619	2.77489530693319
CYTIP	1.69030735858501	-0.694164	5.69922519651441	2.28425053099321e-05	0.000602322255166379	2.75909688748552
FGF20	1.08532972428039	0.251396910423299	5.68783326492715	2.33840574777196e-05	0.000612887694422063	2.73590839332349
TJAP1	-1.22852	0.411984006298616	-5.68296	2.36199512151412e-05	0.000616840838816544	2.72597518619931
HCST	1.21172772668648	-0.277298	5.67914458048015	2.38059757714673e-05	0.000619467938914473	2.71821162246269
HEXB	1.06487762126214	-0.276352	5.66716823770615	2.44004238595172e-05	0.000627431230070849	2.69380342149404
MYBPHL	-1.35932	0.532866911680969	-5.65863	2.4833376712776e-05	0.00063555914942321	2.67639766751343
CD44	2.27053815135224	-0.597275	5.65626699360844	2.49547911104455e-05	0.000637167283822337	2.67157098047202
ARHGAP15	1.11180183909704	-0.209396	5.65079245485229	2.52380643493156e-05	0.000641626803449176	2.66040048810634
MGAT3	-1.14929	-0.485441	-5.6485	2.53576668873694e-05	0.000641626803449176	2.65572172365174
RBP1	-1.00906	-0.262895	-5.64843	2.53615228207231e-05	0.000641626803449176	2.65557124981435
RHBDL2	-1.31666	0.239123766344002	-5.64757	2.54061886943186e-05	0.000641911996348673	2.65382987558873
CD33	1.44845003491493	0.0388698157573241	5.63585907474469	2.60277206648197e-05	0.000652312252698719	2.62991113148267
RFTN1	2.06007582957647	-0.266278	5.62397828977432	2.66740951399812e-05	0.000664683007646221	2.6056348267282
HLA-DRB1	1.78963406676258	-0.373475	5.61293919935372	2.72894808228753e-05	0.000677489986618463	2.58306302332152
HLA-DRA	1.99694302845318	-0.560373	5.60362815563752	2.7819883202657e-05	0.000685986301003494	2.56401312343983
SCIN	1.90884194697577	-0.0673002	5.59599414942918	2.82626598087236e-05	0.00069237151067452	2.54838655115703
PIRT	1.82935920848431	-0.562921	5.59538028237814	2.82985778608451e-05	0.000692471611681468	2.54712967966763
SUN2	-1.48386	-0.394875	-5.59265	2.8458653177844e-05	0.000695606226102043	2.54154753700701
SRPK3	-1.04305	0.48435689001436	-5.57734	2.93752093336839e-05	0.000710031448716622	2.5101780154183
HSP90B3P	1.14442798417307	-0.136842	5.56727559290394	2.99943202017158e-05	0.000721779578145494	2.48953789872041
TNC	1.09640972933852	0.386433447432526	5.56555202482207	3.01016555548371e-05	0.000722771981169897	2.48600291124422
HLA-DMA	1.63866353967171	0.0160369079480145	5.56156892123062	3.03512174398464e-05	0.000726931800814481	2.47783232909569
HHATL	-1.29207	0.0234124909221453	-5.56117	3.03761569007456e-05	0.000726931800814481	2.47701951508772
SFTPC	-1.1772	0.322033433339965	-5.55594	3.07075230177747e-05	0.000729213376588909	2.46628271324163
ARHGDIG	-1.35853	-0.82879	-5.53666	3.19611802756162e-05	0.000752471337354712	2.42668501384403
EML4	1.00836411703027	-0.107001	5.53612651004288	3.19963202923389e-05	0.000752484272042747	2.4256
SEPT4	-1.07449	0.37576626003316	-5.5315	3.23055184471484e-05	0.000756484659095012	2.41608068827577
PLBD1	1.42746488976218	0.0612721811314879	5.52673344103184	3.26266065997301e-05	0.000760727974244939	2.40629376696956
C21orf62	1.33646281116534	0.248433624462687	5.52158519081291	3.29774612706836e-05	0.000765403306574595	2.39571
TECR	-1.0268	-0.0568924	-5.51972	3.31058246064339e-05	0.000766969231616999	2.39186474952744
HLA-C	1.26335159169944	-0.351743	5.49613271458358	3.47699101297625e-05	0.000791253316272917	2.34333395491278
ANGPT1	1.64162079083424	0.0404084242655709	5.48746833213962	3.54026805050473e-05	0.000800571633790852	2.32548748245655
TLR3	1.16610523318067	0.36135475586361	5.48387162988249	3.56688165174893e-05	0.00080575226845427	2.31807661189629
FUS	-1.06825	-0.30749	-5.4804	3.592765223486e-05	0.000808461264194704	2.3109219066493
LHFPL2	1.25184391431632	0.194016113825836	5.47927788667246	3.60117203734793e-05	0.000808461264194704	2.30860919721615
CSDA	1.74264992019182	-0.267674	5.47537108823647	3.63060112815837e-05	0.000812552437674456	2.30055561230838
HPGDS	1.17279742487311	0.428866158700692	5.47194527061949	3.6566104063776e-05	0.000815855413131675	2.29349208468817
PIN1P1	-1.02165	-0.407828	-5.45271	3.80626400054687e-05	0.000832265280370425	2.25380164388175
CITED4	-1.06916	-0.315264	-5.45001	3.82771947207734e-05	0.000835187656926483	2.24823967680511
KANK2	1.2186250300334	-0.231724	5.42920963031253	3.99763040549728e-05	0.000862742577789563	2.20526436183648
FAM46C	1.48507055736548	-0.316831	5.42654603726729	4.01993747928263e-05	0.000864127667236308	2.19976
LDOC1	-1.06295	-0.516485	-5.42276	4.05189023607734e-05	0.00087013642838723	2.19192486259829
NDUFS2	-1.01069	-0.251251	-5.4159	4.11039231680827e-05	0.000880960339505882	2.17774123928706
SIGLEC8	1.35614509049209	0.499070158589389	5.41531536745562	4.11540698816625e-05	0.000881166964769376	2.1765348653768
PYGL	1.28818273212353	-0.691105	5.4055419904304	4.20038216256604e-05	0.000893207366221522	2.15631316852243
OPLAH	-1.21538	0.137855786237255	-5.40209	4.23079683076463e-05	0.000897919553721501	2.14917468738037
FAAH	-1.09858	0.140224301414533	-5.39015	4.33789069368303e-05	0.00091351592080402	2.12444171200689
PKD2L1	1.2006858274348	0.483311928469723	5.38962160617792	4.34267988567953e-05	0.00091351592080402	2.12334998818084
C1R	1.50883294031218	-1.79162	5.3845611985316	4.38893940228907e-05	0.000919816837739851	2.11286647184422
HLA-G	1.13627946928555	-0.118185	5.37715409008802	4.4575651245606e-05	0.000929720725979782	2.09751621440086
ATP1B2	1.25754101327311	-0.377103	5.36815032746305	4.54246909535872e-05	0.000943809672401466	2.0788488997254
HLA-DPB2	1.40153657219769	-0.0219505	5.36752602929036	4.54841730868943e-05	0.000944143798981201	2.07755422241815
LY86	1.40438051002244	0.211557457991003	5.34611599473799	4.75732154366036e-05	0.000977249979799693	2.03312782115833
PPP1R3C	1.22459357215854	-0.120421	5.33667967907721	4.8524966010807e-05	0.000992116645299902	2.01353123869253
IRF8	1.67894274838541	-0.152373	5.33622479399527	4.85713364871705e-05	0.000992132257222448	2.01258632413843
CERCAM	-1.66255	0.472608503504902	-5.33363	4.88371696711196e-05	0.000992809000194647	2.00718667410737
PLEKHG3	-1.3084	0.649811539170992	-5.3273	4.94905119582021e-05	0.00100289161084082	1.99403989374905
DTNA	1.38655294848249	0.00228155226926183	5.32082036707595	5.01687830276898e-05	0.001010203991705	1.98057403225373
NEXN	1.04135746981296	0.0176646060019031	5.32053321277199	5.01990675293327e-05	0.001010203991705	1.97997704575045
RCN1	1.12604405612017	-0.564234	5.31234293618688	5.10707904184107e-05	0.00102584854548671	1.96294591377869
PICK1	-1.11465	-0.0566746	-5.29618	5.28372378199346e-05	0.00105162055950124	1.92930903017567
FYB	1.36088	-0.282905	5.28883742949866	5.36598217293952e-05	0.00106216174877276	1.91402769335307
C18orf56	-2.13172	0.281339275747982	-5.28682	5.38884248644904e-05	0.00106378293511989	1.90982251280963
DIRAS3	1.04745000251358	-0.499804	5.28273922322202	5.43532489543024e-05	0.00106932367967719	1.90132682276485
SEZ6L2	-1.01172	-0.736571	-5.24948	5.83007112570273e-05	0.00112936213061921	1.83197939344958
MILR1	1.19383472325679	0.510619096012111	5.23456061183212	6.01650743801058e-05	0.00115417198242048	1.80084601862293
HLA-DPA1	1.79735416639099	-0.248075	5.23089812324474	6.06321453368775e-05	0.00116059015985509	1.79319763821955
CXCR7	1.35028100266123	-0.517488	5.21993667499241	6.20523687016134e-05	0.00117894081112218	1.77029853333732
PLXNB1	-1.05606	0.182750697082468	-5.21616	6.25499426419263e-05	0.00118425713858352	1.76239981500276
MYL12A	1.08610908602304	-0.721305	5.21018796542085	6.33440950724639e-05	0.00119391887896663	1.74992250608279
CLASRP	-1.12094	0.19891260885173	-5.20327	6.42779633365057e-05	0.00120543346070892	1.73544893833394
SERPINA3	3.08165150422626	-1.65603	5.19365700088227	6.55978065656953e-05	0.00122175914728607	1.7153484754561
IFNGR1	1.06227192713413	0.164125072294348	5.19271008786642	6.57293628069581e-05	0.00122316215440767	1.71336719143252
MVK	-1.23951	-0.163648	-5.18888	6.62641870218112e-05	0.00122681797827445	1.70535323152412
MFAP4	1.30412314387185	-1.58553	5.17720797672923	6.79219469840045e-05	0.00125218138533054	1.68091826541252
CCDC109B	1.07524453639723	-0.130913	5.17590518150404	6.81095908629686e-05	0.00125351610798056	1.67819015743721
YAP1	1.08804684716304	-0.186908	5.16241941721349	7.00834475746359e-05	0.0012790229182371	1.6499403929981
ACCN2	-1.02481	-0.143111	-5.15866	7.06435966061046e-05	0.00128497654368944	1.64206863803542
MATN2	1.13348057731232	0.0784565247678201	5.14590844842241	7.25800927644878e-05	0.00130921006467551	1.61532877546621
ASPA	-1.4044	0.414298188585409	-5.14086	7.3360756994872e-05	0.00132066184312509	1.60475064367896
C1QC	1.74527241033389	0.223213944694348	5.13466297953467	7.43325085233765e-05	0.00133198467085464	1.59173967751765
BCL6	1.67611788392185	-0.77411	5.13237680324232	7.46940364994895e-05	0.00133626157073182	1.58694255009842
RUNX3	1.01408335045252	-0.590912	5.13194585970967	7.47623857952453e-05	0.00133638532505322	1.58603823561486
ABCC8	-1.40862	-0.652317	-5.11049	7.82482043508114e-05	0.00138201872617378	1.54098344660145
RNF122	1.05602759654461	-0.569558	5.0819891460575	8.3135935668652e-05	0.00145069333742376	1.4810843121412
CD22	-1.04077	0.18633534540594	-5.07515	8.43550461025032e-05	0.00146687423893993	1.46669400109297
CNTFR	-1.17083	0.110318714624048	-5.06897	8.54724894630271e-05	0.00148038896160724	1.45368562524058
CGNL1	1.09924517768207	-0.0252381	5.05809449195302	8.74745448361236e-05	0.00150547567117487	1.43079980546563
MBP	-1.36296	0.806065786621107	-5.03376	9.21320507134782e-05	0.00155850748928538	1.37952781315892
NDRG1	-1.18015	0.1661006564594	-5.0238	9.41091472712872e-05	0.00158578651412826	1.35854384362655
S1PR3	1.55497346378395	-0.402169	5.02027302340697	9.48208077932201e-05	0.00159242094770806	1.35109857721605
B2M	1.45591490689902	-0.524794	5.00901033729368	9.71281132748392e-05	0.00162283024284244	1.32733937177634
IL10RA	1.75174634737549	-0.310593	5.00645948552594	9.76586119535201e-05	0.00162834083101977	1.32195662616787
EIF4EBP1	1.04194219657262	-0.0250575	4.99535699707932	0.00010000231067554	0.00165056924615758	1.29852160432042
ADORA3	1.19076416477477	0.415608165039611	4.99299716716965	0.000100507826705343	0.00165552939550396	1.29353907529119
BTBD17	-1.05042	0.0951002703004614	-4.99081	0.000100978138359104	0.00166163269429951	1.28892603366194
ADAMTS14	-1.37037	0.409735519536217	-4.98899	0.000101371928149413	0.00166433579242439	1.28508008788909
A2M	1.32383669343971	-0.121716	4.98719928492106	0.000101760952705698	0.0016694628696529	1.28129535632312
CYBA	1.29064591433508	-0.261255	4.98227135012426	0.000102838600522907	0.00168080459487252	1.27088640559362
DPP4	1.06919106294489	-0.123043	4.97836244661909	0.000103701694663736	0.00169236809130902	1.26262835752932
C5AR1	1.59197578275182	-0.490619	4.97431621406576	0.000104602909913093	0.00170579587874769	1.25407876385394
HLA-E	1.06487815205546	-0.11843	4.94766494443654	0.000110742310420478	0.00176675437127715	1.19772947138908
SPNS2	-1.01822	0.238499297807843	-4.93714	0.000113266795411392	0.00179700361510324	1.17546232556533
NRBP2	-1.04945	0.311996537986678	-4.92981	0.000115060963290807	0.00181116946123605	1.15993730578989
RARRES3	1.07127984589286	0.16744983952451	4.92920023219893	0.000115210631732902	0.00181221408728673	1.15865320320263
SASH3	1.06869943501972	-0.0893855	4.92565235670106	0.000116090061565076	0.00182078096559961	1.15114162196791
PXDN	1.12842779199524	-0.477261	4.91990057655764	0.000117530374932703	0.00183939264481009	1.13896165997046
AGPAT4-IT1	-1.39459	0.356531024076817	-4.91721	0.000118211183818224	0.00184871753614784	1.13325640944838
F11R	1.05853401402318	-0.394354	4.91428941911659	0.000118953059709424	0.00185631625603932	1.12707679552778
GIMAP2	1.14190427675616	-0.0657259	4.90997163721768	0.000120059776692215	0.00186822631055969	1.11792960300209
TIMP1	1.56161088303585	-0.60433	4.90402307671584	0.000121601729948014	0.0018808884775305	1.10532506810589
ARHGDIB	1.39048610266008	-0.334411	4.89486558027186	0.000124015107198027	0.00190793821922622	1.08591530792612
FKBP11	1.26895628412381	-0.558957	4.88285340526165	0.000127255123411933	0.00193859100469411	1.06044444783305
CCR5	1.2322981606979	-0.11986	4.88210623652725	0.000127459487029404	0.00194034547294447	1.0588597461063
TCEAL6	-1.00391	-0.33571	-4.87547	0.000129290762405334	0.0019561283019719	1.04477209180959
CAT	1.01073093283627	0.257486930218858	4.87541184524079	0.000129305529936361	0.0019561283019719	1.04465930305679
PLLP	-1.27773	0.209754407731719	-4.87176	0.000130322941584006	0.00196130449136052	1.03691963795051
SYK	1.18279680851849	0.0907898906978085	4.86498771009111	0.000132234572451918	0.00198251611931014	1.02253994277664
FGR	1.54543752027623	0.124182312016782	4.86438504412873	0.000132405969449745	0.00198371863595712	1.02126085612553
PRR18	-1.20993	0.592692039508074	-4.84992	0.000136588851314482	0.00202525954325121	0.99054939717041
BTG1	1.03114217918578	-0.934967	4.8496486685926	0.000136668245356844	0.00202525954325121	0.989975635934698
HSD11B1	-1.11352	-1.52989	-4.84456	0.000138173482336031	0.00204477954744083	0.979160442780361
CIRBP	-1.06362	0.0738401894221453	-4.83212	0.000141922062108072	0.00206789855264501	0.952732026919266
FSTL1	1.35044681861141	-0.629214	4.82875378369711	0.000142952966986315	0.00208001697046996	0.945586574566215
MAG	-1.20265	0.234310894701326	-4.82316	0.000144684487174895	0.00209424312546558	0.933700486437018
FLI1	1.02875810405868	-0.205604	4.82134758516734	0.000145250689080777	0.00209600180863175	0.929844703893151
TTYH2	-1.50602	0.0790838443157439	-4.8124	0.000148075959487915	0.00212229643285479	0.910827405171652
CCL18	2.1566238677712	-0.0191208	4.81011874496036	0.000148806419333536	0.00212829378447189	0.905969776701387
HLA-DRB5	2.11606468975224	-0.296414	4.80187878428171	0.000151472046603338	0.00215503859040493	0.888443746421368
SLA	1.66329906661689	-0.308701	4.79729936362522	0.000152974483301206	0.00216795238419182	0.878701307145937
CCL4	1.17248223122395	-0.711704	4.79243579397367	0.000154586785762826	0.00218510782162736	0.868352635972092
TPPP	-1.30918	0.801574219803057	-4.79056	0.000155211689226092	0.00219251629053533	0.864370735042435
AGPAT2	1.13217140379755	-0.950546	4.77931392625281	0.000159023721338386	0.00223331312717576	0.840423233792835
NDRG3	-1.09861	-0.515264	-4.774	0.000160858785864459	0.00225326595472984	0.829099771948783
ABCC3	1.0215249441591	-0.676007	4.77182178839148	0.000161615052348851	0.00226240273410354	0.824470807089736
CDKN1C	-1.26387	0.160375444902537	-4.75702	0.000166862368729283	0.00231795911196477	0.792939174536205
TSPAN6	1.30508621803733	-0.144204	4.75133685768787	0.00016892211506351	0.00234357888462475	0.780833027800417
CHI3L2	2.42788249665938	-1.11025	4.74677233366262	0.000170595646105816	0.0023530656183956	0.771105403891306
TUBB6	1.65583446415021	-0.908555	4.74150526421798	0.000172547760276904	0.00237119644792405	0.759878723873388
OGFRL1	1.09060341208881	0.0845344291186274	4.73386904922307	0.000175418427078632	0.00239401032789747	0.743598775841763
CD14	1.89899187279692	-1.20272	4.7248163767167	0.000178884675928075	0.00242609553624648	0.724293752186894
PLSCR4	1.46958302013859	-0.429761	4.71563023440647	0.000182473359682586	0.00246095813176379	0.704698312889139
HIST2H2AC	1.08427918300577	0.486166103191984	4.71432378215171	0.000182989663099033	0.00246486509662933	0.701910981607476
RBP7	-1.25179	0.352013258815456	-4.70681	0.000185987916267683	0.00249751921635011	0.685878873532574
DAPK2	-1.05298	0.214849712049366	-4.70538	0.00018656494007446	0.00250217861059175	0.682823216045044
ADAP2	1.25173722158373	0.618763031472318	4.70252404403047	0.000187720776256099	0.00251148694137465	0.676730849376162
P2RY8	1.08574070818186	-0.175234	4.68483581513859	0.000195047256145531	0.00258407917794755	0.638967446962188
ISG20	1.08416000321684	-0.57112	4.68056867050501	0.000196857875202931	0.00259857173371636	0.629854230960024
C9orf30-TMEFF1	-1.01582	0.273414347051096	-4.67931	0.00019739669980097	0.00260410418888435	0.627158452274494
HLA-DMB	1.74749431446674	-0.270778	4.67715649290631	0.000198318019213526	0.00261352599214335	0.622566086910997
KCNE3	1.09226361598543	0.247806312803806	4.66589892643455	0.00020321400209909	0.00265031019284389	0.598515456440279
APLP1	-1.03497	0.163725006573702	-4.66529	0.000203484260134032	0.00265224481423351	0.597204851962678
C11orf9	-1.14737	0.605243323632979	-4.66137	0.000205216973552844	0.00266799599077805	0.588843413124361
PYCARD	1.24943924685157	0.0327602065480969	4.65711893956465	0.000207117706294489	0.00268352506416338	0.579752279954939
SULF1	1.03808962207927	-0.209629	4.64915553865509	0.000210724299844007	0.00271891839786864	0.562729960531654
SSPN	1.04190219532297	-0.0730647	4.64745065055786	0.000211504702997532	0.00272414050266922	0.559085127383404
FGD3	1.00988013143408	-0.198255	4.63769247231297	0.000216028364434722	0.00275976970669764	0.538219911013945
MCAM	-1.03388	0.0590637583004614	-4.63711	0.000216300788357059	0.00275976970669764	0.536977403464356
PLCXD3	1.01515548417871	-0.511709	4.63376366149784	0.000217877340847652	0.00277500215035118	0.529817556126869
GLRX	1.35719073651457	-1.12012	4.57515153183586	0.000247452758054827	0.00305163679066026	0.404357597806052
MSN	1.07930066467647	-0.11047	4.56384869763559	0.000253609644576151	0.00310468441649386	0.380141133146049
HLA-J	1.15922448293139	-0.343972	4.56239380861646	0.00025441337848442	0.00311126189590884	0.377023504665368
MAOB	1.70711297421422	0.105380719491638	4.55968980205816	0.000255914050507661	0.00312235235824098	0.371228881388737
C3	1.77837848207171	-0.703651	4.55608458772133	0.000257928871769658	0.00314340878234013	0.363502373646119
MYBPH	1.16834480158662	-0.285118	4.55304383154166	0.00025964075969331	0.00316073032253401	0.356985037987553
ERBB2IP	1.07096763069167	0.295058670538235	4.54238464155446	0.000265733334086336	0.0032103773090292	0.334135005751202
ADAMTS8	-1.15178	0.124178738634083	-4.53516	0.000269944657375931	0.00324270632178479	0.318645997839145
MS4A6A	1.39018566378567	-0.129806	4.5290654401908	0.000273550834372251	0.00326788844093024	0.305574336048811
EFEMP1	1.37088277650602	-0.0330934	4.51722446594542	0.000280696635651062	0.00332585763178279	0.280175810281436
ADCY7	1.06147392072031	0.20350594800346	4.51200698026358	0.0002839051525749	0.00334105221010611	0.268982222033983
EMP1	2.00788089072185	-0.852243	4.4969306352834	0.000293387183187122	0.00342216878447863	0.236629903345511
ACTN1	1.2964103229845	-0.612551	4.49627738324473	0.000293805224993305	0.00342517044207076	0.23522784044208
KAL1	1.30752706145497	-0.0875956	4.48192573281483	0.00030314348183876	0.00349845268112487	0.204420029177978
PALM3	1.06169992192437	-0.00820401	4.48104290780461	0.000303727650295505	0.0035014792286849	0.202524606087072
LAPTM5	1.51248091742045	-0.161313	4.4688299482462	0.000311927176629573	0.00357893660358636	0.176299722144319
MAN1C1	1.08592784393854	-0.161456	4.46857196357848	0.000312102782882447	0.00357906375267515	0.175745678252002
MS4A4A	1.88861955388487	-0.687798	4.44334293769631	0.000329769256874474	0.00372929293917279	0.121549937066429
DHRS3	1.18787727638104	-0.00745698	4.43612764246337	0.000335005791834282	0.00377406317740185	0.106045333643062
DRD4	-1.00953	0.292540285685063	-4.43326	0.000337110788446207	0.00378796905571218	0.0998812572060137
QDPR	-1.52623	-0.579724	-4.38129	0.000377656749989798	0.0041098273833307	-0.0118522
MYCN	-1.01292	0.399966586120242	-4.37821	0.00038021499488782	0.00412704903971776	-0.018492
FAM150B	1.14102608506884	0.0756438133796754	4.37562362827522	0.00038237014490672	0.00414247018540875	-0.0240508
VAV1	1.01931406942584	-0.37282	4.36500306876309	0.000391359001429982	0.00420841508507555	-0.0469012
DPYSL3	1.05193817854006	0.305778998062572	4.36433728679005	0.000391929570345406	0.00421165209771544	-0.0483338
CA14	-1.57956	0.400423531070069	-4.35718	0.000398116586293021	0.004253746669066	-0.0637349
MAGED4B	-1.01472	-0.195745	-4.35245	0.000402263532132305	0.00427913979364604	-0.0739236
SAT1	1.17112226550777	-0.114023	4.35007779980761	0.000404354042807693	0.00429298089177089	-0.0790199
HLA-DPB1	1.19418928121625	-0.311916	4.3493780617538	0.000404973895020082	0.00429688992219355	-0.0805258
FABP5	1.23965005456758	-0.597392	4.34260149466077	0.000411026793350554	0.00433323089881425	-0.0951113
CEBPA	1.45707474112126	0.156658639810323	4.34243333463452	0.000411178154209979	0.00433323089881425	-0.0954733
C1QB	1.66926891793866	-0.307636	4.33884751369822	0.000414419211656795	0.00435785011255314	-0.103192
OMG	-1.37788	0.324960050125144	-4.32809	0.000424300989845324	0.00443548473478865	-0.126356
ID4	1.18308792208381	0.0858308822098039	4.32725732531704	0.000425072935016407	0.00444142009046442	-0.128143
IL33	1.12398733728718	-0.119641	4.32595104042326	0.00042629092154703	0.00444987174056339	-0.130955
LOC100131170	-1.05493	0.487967476194925	-4.32133	0.000430631999923034	0.00448657496471537	-0.140913
ELOVL1	-1.02528	0.437763377014706	-4.30391	0.00044738166364572	0.00461029877354287	-0.178413
GJC2	-1.21628	0.0241017294085352	-4.28506	0.000466254190909433	0.00475968731536546	-0.21901
ANG	1.41130655493824	-2.22954	4.28328740304132	0.000468072406841793	0.00477376799739164	-0.222834
VSIG4	2.14275586194062	-0.687322	4.28172647890809	0.000469677242235977	0.00478564811597257	-0.226196
TREM2	1.60543214379321	0.381570795737889	4.27040200032715	0.000481488064714971	0.00488311951506269	-0.250593
SNX10	1.16629313161779	-0.527583	4.26540897027507	0.000486790448061916	0.00492999972399391	-0.26135
HLA-DQB1	1.55850603427451	-0.544577	4.25923913451784	0.000493424134887703	0.00496557392538359	-0.274644
MAL	-1.25043	0.419939759162111	-4.25792	0.000494856815529923	0.00497233956814685	-0.277491
LOC283516	-1.22965	0.610865861931661	-4.24889	0.000504757582840566	0.0050415502557914	-0.296945
C20orf141	1.20811839758039	0.223532440874279	4.24501253494491	0.000509070563147484	0.00507065981259632	-0.3053
BBOX1	1.08269603780126	-0.254729	4.22798221055182	0.00052846116874388	0.00522314596313238	-0.342003
LOC400099	-1.1479	0.248228316086044	-4.22417	0.000532908458046475	0.00523587844790872	-0.35023
LILRB1	1.25701816845924	-0.18747	4.22409056977988	0.000532995868275556	0.00523587844790872	-0.350391
PLEKHA4	1.56979713420109	-0.292009	4.21984765221403	0.000537984674450072	0.00526939153894051	-0.359536
SIRT2	-1.00479	-0.0951368	-4.21687	0.000541512475934683	0.00529441006808229	-0.365952
BDH1	-1.01324	-0.901577	-4.19212	0.000571771046873852	0.00549637974091639	-0.419313
TYMS	-1.48222	0.467139461773933	-4.18813	0.000576808551105973	0.00552770626465169	-0.42792
ALOX5AP	1.30452110247983	-0.174377	4.17199914183368	0.000597616747725008	0.00567462013531637	-0.462689
LGALS9C	1.18196923442436	0.117087478290715	4.16772893578476	0.000603252461341593	0.00571317111189596	-0.471896
LOC439949	-1.25454	0.422837790192041	-4.15959	0.000614139282159558	0.00578604848163665	-0.48944
IGFBP7	1.21587173820364	-0.269073	4.14348370057985	0.000636282145644504	0.00595848518875934	-0.524177
TNFRSF12A	1.39942846178809	-1.10334	4.14127629203352	0.000639378444380462	0.00597379221716654	-0.528937
OGDHL	-1.69162	-1.7887	-4.14003	0.000641135847739628	0.00598231091375924	-0.531628
RNASE6	1.31346192945924	0.306856379741061	4.13472513112745	0.000648657374745126	0.0060200053456508	-0.543064
LILRB5	1.22414494528319	-0.350023	4.13267637452441	0.000651586960949221	0.0060317543610593	-0.547482
HLA-B	1.03389967287605	-0.632984	4.13036046912697	0.000654914612225907	0.00604711904684312	-0.552476
SOD2	1.35530542106849	-0.986618	4.12619158301155	0.000660947976935304	0.00608436057215118	-0.561466
MFSD6	-1.11725	0.138877237786794	-4.12491	0.000662820042288371	0.00609215590567519	-0.564239
CHRM4	1.30075424206457	0.192762085029247	4.12489808014684	0.000662831343544908	0.00609215590567519	-0.564256
TMEM125	-1.73329	0.298739604034314	-4.12072	0.000668955588900431	0.00614212658069719	-0.573272
SFN	1.3863813746591	-0.540171	4.10591514086014	0.000691101130923354	0.00630365366964639	-0.605194
F3	1.2565346464465	-0.923679	4.10279624047173	0.0006958606971074	0.00633243968608888	-0.61192
CMKLR1	1.14412115027616	0.153589275229008	4.10218259243104	0.000696801028316331	0.00633439597575991	-0.613244
LOC100129387	-1.02808	0.103855083512481	-4.09826	0.000702843224752487	0.00636803478186822	-0.621704
MGST1	1.37073759107171	-0.533022	4.09221433514426	0.000712256506435982	0.00643991190399349	-0.634741
IL4I1	1.2157235701729	-0.904635	4.08315860957859	0.00072659622109527	0.00652886170743763	-0.654271
TLR7	1.27837207895462	0.309943407497982	4.06733642770266	0.000752351756200571	0.00669941060351503	-0.688393
CNP	-1.20358	0.70560887449827	-4.06443	0.000757178067113004	0.00673075618121053	-0.694656
AQP4	1.06306811168866	0.156998933429642	4.06273618916515	0.000760011096836834	0.00674552484724132	-0.698314
MAP3K10	-1.12905	-0.742483	-4.04719	0.000786481188486955	0.00691277243407888	-0.731841
NANOS1	1.03952345425392	-0.738058	4.03597699871636	0.000806146453609914	0.00704535523885755	-0.756021
FA2H	-1.55926	-0.156924	-4.03546	0.000807061315199618	0.00704535523885755	-0.757131
SCG5	-1.66033	-0.627824	-4.03029	0.000816304976324338	0.00711090982404934	-0.76828
IGSF6	1.40999853566541	0.502802627035756	4.0301603664929	0.000816541911394467	0.00711090982404934	-0.768564
ARRDC4	1.76456567058305	0.694979803677336	4.02608639522498	0.000823903068830113	0.00715210988002006	-0.777349
TLR2	1.52948166572185	-0.424105	3.98069750633442	0.000910568791616411	0.00771933190416666	-0.875213
RGS10	1.31520593817115	0.393282452868512	3.96630906641642	0.000939910722803028	0.00793044380492276	-0.906231
CARD16	1.14183898656045	-0.251031	3.95396111583075	0.000965847507275976	0.00810924978185512	-0.932846
TGFBI	2.0261241537479	-1.52709	3.95396069461044	0.000965848404191717	0.00810924978185512	-0.932847
HAPLN2	-1.40871	-0.0256408	-3.94842	0.000977709636834904	0.00819302597831529	-0.94478
TGFB3	-1.01247	0.4449436821609	-3.91352	0.00105592576969791	0.00865183020489954	-1.01999
OLIG1	-1.24196	0.520367654776298	-3.9105	0.00106298230554913	0.00868606412535451	-1.0265
SERPINI1	-1.03744	-0.26036	-3.9033	0.00107999211677677	0.00879930655743887	-1.04201
ZFR2	-1.2171	-0.695614	-3.89619	0.00109706818200784	0.00890307592992882	-1.05733
HSP90AA2	1.04405335788452	-0.507054	3.88593523603053	0.00112216409771367	0.00906818639734889	-1.07942
PCSK1N	-1.04424	-0.670513	-3.87808	0.00114178666443319	0.00918404920644571	-1.09634
SLAMF7	1.26400860757398	-0.328031	3.87575624031937	0.00114764339002035	0.00921719720529287	-1.10134
FTCD	-1.20383	-1.04416	-3.86513	0.00117484926802129	0.00937552126798795	-1.12421
HIST1H1D	1.14796722584272	-0.0484562	3.84743130371122	0.00122163610604249	0.00966380794576305	-1.16232
IGLL1	1.06208241528922	-0.425198	3.84190886443259	0.00123660946282363	0.00975741830042265	-1.17421
IFI44L	1.04234253829169	-0.0573683	3.82617	0.00128028626776848	0.00999330730858826	-1.20807
C10orf105	1.51765484210294	0.185556641929642	3.82381651109477	0.00128696334155922	0.0100310284959797	-1.21314
AEBP1	1.71447945852426	-0.548415	3.76723146237683	0.00145807417326946	0.01105574958707	-1.33482
NIPAL4	-1.0391	0.69906443670421	-3.75763	0.00148929375793416	0.0112086853511149	-1.35546
HLA-DQA2	1.30481839123001	0.200066573718339	3.7316371664599	0.00157717480286315	0.011681940981098	-1.41129
DHCR7	-1.13316	0.387919771020934	-3.73143	0.00157791259457102	0.0116834276998972	-1.41174
SPARC	1.22376434350217	-0.566339	3.71317685584837	0.00164271997711099	0.0120374888400699	-1.45092
BTBD16	-1.14129	0.438196198254902	-3.71313	0.00164288426800439	0.0120374888400699	-1.45102
GLDN	-1.23037	0.57976587158564	-3.69295	0.00171766395392697	0.0124470558473442	-1.49432
TMEM59L	-1.0038	-1.0144	-3.67605	0.00178287482302196	0.0127917740435421	-1.53056
METRNL	1.07908828927031	-0.889643	3.64856199477128	0.00189428220503219	0.0134291170946396	-1.58947
SLC22A31	1.19929132712913	0.371845819880623	3.64672825064871	0.001901955662267	0.0134684711839051	-1.5934
DAO	-1.31844	-2.12738	-3.64574	0.00190610429731214	0.013483884670347	-1.59552
SPP1	1.86215926974075	0.0331154220868759	3.64547175043973	0.0019072314576932	0.013483884670347	-1.59609
MAPK4	1.30257916013634	-0.567067	3.64071879630415	0.00192732032290016	0.0135985230689888	-1.60627
FLJ41200	1.03168966429674	0.291352901167186	3.63512576749829	0.00195122982584657	0.0137235866897725	-1.61825
CLIC1	1.05317680522653	-0.427491	3.62816651024991	0.0019813924428335	0.0138595534409646	-1.63315
CCL3	1.93042757073311	-1.24728	3.62457442660189	0.00199714228135631	0.0139307020411171	-1.64084
NAMPT	1.00188710338585	-1.1964	3.60453164813645	0.00208733601844176	0.0143695910586019	-1.68372
MTHFD2	1.05830437087937	-0.718869	3.60384551216623	0.0020904943783526	0.0143822310900324	-1.68519
DLEC1	1.28644258774765	-0.221654	3.60182224756296	0.00209983538795722	0.0144145847363904	-1.68952
ACOT7	-1.23121	-0.621235	-3.59307	0.00214070662106451	0.0146627619126692	-1.70823
SERPINH1	1.50915241652311	-1.2887	3.58830821062541	0.0021633003715083	0.0147942270612359	-1.71841
RAB13	1.07505356438964	-0.101474	3.57836500028447	0.00221121024064117	0.0150213872755875	-1.73966
C10orf116	1.02072707133113	-0.227043	3.55284231784105	0.00233906840652289	0.0156952788758479	-1.79418
FCGR1B	1.54421805017794	0.392288713493368	3.54670456079677	0.00237089547055155	0.0158745645018093	-1.80728
IL7R	1.46770352285924	-2.18321	3.52636224138793	0.00247948477755236	0.0164523436537733	-1.85067
HIST1H1C	1.25004772324592	-0.0831813	3.52619666932877	0.00248038856569505	0.0164523436537733	-1.85102
CNTN2	-1.39177	0.509225927937486	-3.52084	0.00250977909280789	0.0165867493957611	-1.86244
USH1C	-1.15113	0.198459938549654	-3.47975	0.00274727898694728	0.017765846338303	-1.94997
FAS	1.03297806063318	-0.0998065	3.45035640523895	0.00293065781912568	0.0186905688059982	-2.01246
TMEM176B	1.04141389613354	-0.621216	3.44936654274115	0.00293704035186202	0.0187257842363442	-2.01456
MOAP1	-1.01314	-0.874835	-3.44558	0.00296155808103921	0.0188159271305277	-2.0226
CEND1	-1.24625	-0.882141	-3.44109	0.00299097155988621	0.0189480281416154	-2.03215
HLA-DQA1	1.90603289997115	0.0290439583391003	3.43517714748334	0.00303005835194916	0.0191330947448715	-2.0447
KIF19	-1.30851	0.17983734470692	-3.41776	0.00314820790331734	0.0197309463349944	-2.08166
C4B	1.45626314395574	-0.702801	3.40240024310471	0.00325621170117585	0.0202329703934246	-2.11423
GDF10	-1.15375	-0.51534	-3.40157	0.00326213335865938	0.0202524112683437	-2.11598
HCLS1	1.18314149469118	-0.265749	3.39633096211112	0.00329988253006777	0.0204110447992876	-2.12709
PIM1	1.05546793035857	-0.392953	3.39313642409487	0.00332310039039045	0.0205138268707588	-2.13386
CH25H	1.55700943186681	-0.727066	3.35137507754839	0.00364187400970206	0.0219460740185758	-2.22221
DYSF	-1.0003	0.355113916392618	-3.34781	0.00367048192227199	0.0220817654140224	-2.22975
CNDP1	-1.52849	-0.240977	-3.33575	0.00376871106837907	0.0225046776232551	-2.2552
BZRAP1	-1.00806	-0.808683	-3.29392	0.00413018764713604	0.0240364104001598	-2.34339
TNFAIP2	1.07675194179496	-0.254653	3.24084953595521	0.0046382765462306	0.0262489771037202	-2.45493
BCAS1	-1.02094	0.438375056715975	-3.23848	0.00466229944076665	0.0263506526459958	-2.45989
ZFYVE16	-1.09833	0.642807652909054	-3.22261	0.00482667417320791	0.0270477769098313	-2.49316
SLC5A11	-1.22434	0.256967676339677	-3.20714	0.00499236316564642	0.0277050684452735	-2.52555
CCDC164	1.05321669040154	-0.126306	3.17284261100234	0.00537980651793752	0.0292800377761353	-2.59722
MOBP	-1.15612	0.392459366014681	-3.16217	0.00550627346921862	0.0297968838431298	-2.61948
FPR1	1.21411522633151	-0.84922	3.15794155609853	0.00555718015618769	0.0299977412202747	-2.62829
SRGN	1.36550700794454	-0.949168	3.15092479590213	0.0056426742914453	0.0303260248950873	-2.64291
GPIHBP1	-1.40797	0.327520538313149	-3.14965	0.0056583389192187	0.0303897923257062	-2.64556
SCARNA9	1.27184836804013	-0.0617387	3.1401028260672	0.00577706152549902	0.0308100506069394	-2.66544
FAM107A	1.25071785752808	0.603668939392445	3.13441305619711	0.00584896785651876	0.0310944395773972	-2.67728
KCNH8	-1.19041	0.549454945321626	-3.11339	0.00612235688809014	0.0321006873327339	-2.72097
HLA-DRB4	1.41533895683669	-0.114066	3.10354113141975	0.00625464158313739	0.0325900534130709	-2.74141
DEFA3	-2.74516	-3.18918	-3.10029	0.00629887328915805	0.0327812654383599	-2.74814
CD163	2.31804421230014	-1.80567	3.09166837394275	0.00641786666190196	0.0332366123000111	-2.76602
CYBB	1.10108556281905	-0.273932	3.06607523223298	0.00678398387822411	0.03463477711497	-2.81899
PNMAL2	-1.00362	-0.786745	-3.04392	0.00711723770018333	0.0359328506519117	-2.86474
CBLN4	-1.10147	-1.19042	-3.03633	0.00723514361152805	0.0363578919208088	-2.8804
DNAJB1	1.03491027131905	-1.0366	3.03072821015402	0.00732329443642268	0.0367011997899295	-2.89194
FCGR3A	1.14576930772276	-0.511214	2.94512	0.00880809169482855	0.0423450224816133	-3.06754
FCGBP	1.37300661960014	-1.11901	2.93745729628577	0.00895440067857949	0.0428778411538231	-3.08318
NCDN	-1.15392	-1.42415	-2.93135	0.00907263817077646	0.0432630799577096	-3.09563
CPNE4	-1.13068	-1.21458	-2.92156	0.00926554466122504	0.0439189832362068	-3.11558
MEI1	1.01647998141381	-0.524584	2.92028265947832	0.00929096006556366	0.0440051263370938	-3.11818
RGS1	2.04050750770637	-1.13153	2.9077926630499	0.0095433779105286	0.0448588252086515	-3.14359
C1QA	1.12721655777113	-0.288022	2.85223482989926	0.0107488302866812	0.0490518258981463	-3.25618
