# Supplementary material for: Integrating Genomic, eQTL, and Mendelian Randomization Analyses to Identify Microglial Drug Targets in Multiple Sclerosis
Source: J Cell Mol Med. 2025 Nov 14;29(22):e70754. doi: 10.1111/jcmm.70754 (PMC12618184; doi:10.1111/jcmm.70754)
Supplement: Supplementary file 2 — Table S2. jcmm70754‐sup‐0002‐TableS2.xlsx. [file JCMM-29-e70754-s005.xlsx]

## Sheet: Sheet1
Table S2. Differentially Expressed Genes from the GSE227781 database in Multiple Sclerosis
	p_val	avg_log2FC	pct.1	pct.2	p_val_adj
STAB1	0	1.97507	0.4	0.862	0
AEBP1	0	2.28108	0.518	0.928	0
FOS	0	2.13626	0.434	0.83	0
SCIN	0	1.80066	0.471	0.857	0
ZFP36L1	0	1.45983	0.58	0.962	0
FGFR3	0	1.74272	0.549	0.913	0
ADM	0	1.76729	0.439	0.796	0
C3	0	1.70692	0.458	0.813	0
ADAM33	0	1.92409	0.585	0.939	0
DENND3	0	1.49676	0.412	0.752	0
SRGN	0	1.74108	0.4	0.738	0
DUSP1	0	2.20379	0.423	0.759	0
COL5A3	0	1.82982	0.599	0.925	0
LINC00924	0	1.9752	0.42	0.746	0
ID2	0	1.44376	0.401	0.715	0
DEPP1	0	1.86906	0.521	0.834	0
JUNB	0	2.10072	0.365	0.677	0
SLC11A1	0	1.64027	0.412	0.722	0
LY86	0	1.1875	0.515	0.825	0
INPP5D	0	1.45465	0.493	0.801	0
C8orf34	0	1.55287	0.633	0.93	0
AC007952.4	0	2.33525	0.355	0.648	0
GLI3	0	1.28098	0.558	0.851	0
PIK3AP1	0	1.00425	0.47	0.761	0
MS4A6A	0	1.24734	0.541	0.829	0
ETS2	0	1.52107	0.381	0.667	0
CLSTN3	0	1.60606	0.5	0.785	0
EGFL7	0	1.14547	0.536	0.819	0
LAPTM5	0	1.29549	0.538	0.819	0
SLC7A5	0	1.52275	0.425	0.704	0
NR4A1	0	2.08788	0.535	0.814	0
FLI1	0	1.403	0.488	0.758	0
EGR1	0	1.0698	0.427	0.693	0
HSPB1	0	1.92318	0.667	0.931	0
IGFBP5	0	1.48748	0.598	0.857	0
SYK	0	1.38394	0.361	0.615	0
ADGRV1	0	1.23839	0.582	0.833	0
LYPD6B	0	1.45812	0.444	0.691	0
YAP1	0	1.41695	0.68	0.926	0
AC079298.3	0	1.48521	0.406	0.648	0
BHLHE40	0	2.51688	0.304	0.545	0
SERPINI2	0	1.24014	0.682	0.92	0
ADGRF5	0	1.23683	0.434	0.665	0
SLC4A4	0	1.06435	0.576	0.803	0
CFAP52	0	2.1611	0.658	0.884	0
AC007402.1	0	1.25077	0.543	0.768	0
AL391117.1	0	1.93888	0.389	0.609	0
CCDC26	0	1.73054	0.338	0.553	0
CPAMD8	0	1.56639	0.723	0.933	0
TOGARAM2	0	1.75751	0.758	0.967	0
ABCA9	0	1.08764	0.628	0.832	0
F3	0	1.68938	0.609	0.81	0
LINC02147	0	1.36383	0.628	0.828	0
LNCAROD	0	1.32898	0.374	0.574	0
AC012405.1	0	1.18627	0.722	0.921	0
LINC02607	0	1.71603	0.302	0.499	0
C8orf34-AS1	0	1.65145	0.703	0.895	0
ITGA8	0	1.34577	0.454	0.646	0
CCN1	0	1.72775	0.737	0.927	0
AC092957.1	0	1.09657	0.642	0.816	0
BMP6	0	2.25554	0.391	0.565	0
IGFBP2	0	1.08831	0.516	0.69	0
AL627171.2	0	1.04889	0.696	0.856	0
AL354740.1	0	1.01682	0.59	0.474	0
ITGAX	1.41118e-307	1.33813	0.524	0.795	2.82235e-304
CCN2	4.74766e-305	1.1492	0.675	0.858	9.49532e-302
ZFP36	3.05678e-296	1.61493	0.491	0.723	6.11356e-293
HLA-E	1.61717e-295	1.73396	0.603	0.838	3.23434e-292
MPPED1	3.09919e-295	1.14799	0.439	0.622	6.19838e-292
VWA3A	2.49311e-292	1.8793	0.792	0.951	4.98622e-289
TRPM2	2.87538e-291	1.33025	0.53	0.811	5.75076e-288
IER5L	1.05911e-287	2.12025	0.434	0.681	2.11822e-284
PALMD	2.54042e-280	1.0331	0.529	0.733	5.08084e-277
ALDH1L1	2.96707e-279	1.58268	0.599	0.886	5.93414e-276
GPC4	4.10502e-277	1.41956	0.553	0.792	8.21005e-274
TYMP	1.63983e-275	1.6833	0.661	0.883	3.27967e-272
FRMPD2	2.99034e-273	1.39271	0.789	0.946	5.98068e-270
FBLN1	2.18079e-271	1.57892	0.464	0.687	4.36158e-268
ABCC9	1.01831e-270	1.18163	0.599	0.841	2.03662e-267
SLC2A5	2.0885e-269	1.51706	0.382	0.598	4.177e-266
GJA1	3.75895e-269	1.30474	0.828	0.98	7.51791e-266
LINC02755	1.05459e-265	1.38832	0.502	0.695	2.10917e-262
TMEM266	5.85193e-265	1.29401	0.626	0.53	1.17039e-261
PTPRC	1.87259e-257	1.58258	0.589	0.843	3.74517e-254
EYA1	1.75724e-255	1.65163	0.593	0.833	3.51448e-252
ADRA1A	4.73956e-255	1.04913	0.768	0.94	9.47913e-252
APBB1IP	1.59454e-254	1.27701	0.478	0.73	3.18908e-251
AC087280.2	1.48419e-252	1.28468	0.465	0.722	2.96837e-249
AL136441.1	3.53751e-247	1.82859	0.389	0.57	7.07503e-244
HLA-DRB1	7.15688e-246	1.38291	0.584	0.826	1.43138e-242
ZMAT4	3.0759e-245	1.02024	0.553	0.759	6.1518e-242
TOB1	1.13543e-242	1.16386	0.663	0.813	2.27086e-239
MTSS2	1.14159e-242	1.149	0.68	0.859	2.28318e-239
MEG3	1.74069e-240	1.04197	0.469	0.705	3.48138e-237
RGMA	2.79985e-238	1.1464	0.677	0.859	5.59971e-235
SHISA6	2.47745e-235	1.0251	0.617	0.804	4.9549e-232
CFAP206	1.5854e-234	2.22468	0.654	0.843	3.1708e-231
CDKN1A	4.47186e-233	1.42598	0.547	0.824	8.94373e-230
LINC01117	7.66459e-232	1.85508	0.411	0.583	1.53292e-228
RBM47	2.62686e-229	1.26797	0.546	0.801	5.25372e-226
DCLK1	3.24842e-228	1.28193	0.805	0.963	6.49684e-225
SLCO1C1	5.7951e-227	1.26582	0.612	0.85	1.15902e-223
SHROOM3	2.16486e-221	1.16082	0.563	0.844	4.32973e-218
GRM4	4.23333e-216	1.20175	0.436	0.343	8.46666e-213
MFSD2A	3.14212e-215	1.32552	0.572	0.768	6.28424e-212
BTBD11	1.64878e-214	1.31645	0.526	0.431	3.29757e-211
TNFRSF1B	6.23103e-214	1.66289	0.427	0.632	1.24621e-210
HSPB8	1.66433e-213	1.70994	0.642	0.87	3.32867e-210
EZR	3.99881e-208	1.5505	0.583	0.863	7.99761e-205
WWC1	3.08993e-206	1.11267	0.735	0.904	6.17987e-203
ELN	2.25434e-203	1.2096	0.761	0.908	4.50868e-200
AL807742.1	1.96498e-200	1.50489	0.618	0.864	3.92995e-197
C12orf42	1.08589e-199	1.61995	0.376	0.575	2.17178e-196
RFX4	6.00297e-198	1.14665	0.645	0.877	1.20059e-194
ARHGAP25	6.03915e-195	1.24794	0.44	0.647	1.20783e-191
AC009264.1	2.92452e-193	1.70773	0.483	0.651	5.84904e-190
PALD1	2.91681e-192	1.47797	0.476	0.713	5.83361e-189
UNC13A	2.50734e-190	1.16445	0.384	0.546	5.01467e-187
COL20A1	3.04635e-190	1.059	0.589	0.781	6.0927e-187
EFHD2	3.93998e-188	1.35776	0.554	0.742	7.87997e-185
LAMA4	9.12569e-188	1.2466	0.638	0.869	1.82514e-184
FAM107A	4.54388e-184	1.14736	0.616	0.824	9.08776e-181
AC011246.1	1.22088e-183	1.71449	0.5	0.713	2.44175e-180
HOPX	3.18884e-181	1.13307	0.624	0.495	6.37768e-178
CSF1R	8.1007e-180	1.27291	0.469	0.659	1.62014e-176
CGNL1	1.96638e-175	1.03433	0.673	0.856	3.93276e-172
CFAP299	2.9434e-175	3.36896	0.777	0.954	5.88679e-172
SLIT3	1.13736e-174	1.03369	0.537	0.715	2.27471e-171
F13A1	4.82394e-173	2.2051	0.445	0.62	9.64789e-170
CMKLR1	1.20233e-171	1.49604	0.416	0.572	2.40466e-168
LINC00271	4.33869e-170	1.16715	0.76	0.689	8.67738e-167
LAMA1	3.8475e-169	1.19114	0.74	0.894	7.695e-166
ITIH5	5.61564e-169	1.85328	0.702	0.91	1.12313e-165
ATP8B4	1.68349e-168	1.2578	0.537	0.747	3.36698e-165
MS4A4A	4.96373e-168	1.31548	0.643	0.831	9.92745e-165
PRR16	6.56327e-165	1.07559	0.589	0.785	1.31265e-161
SLC30A10	5.68406e-162	1.0026	0.378	0.536	1.13681e-158
MIR31HG	5.37511e-161	1.7513	0.635	0.561	1.07502e-157
WNT5B	6.96736e-161	1.53008	0.619	0.748	1.39347e-157
MAOB	2.343e-158	1.64792	0.661	0.907	4.68601e-155
RAB20	3.86319e-157	1.47857	0.573	0.81	7.72639e-154
AC099792.1	2.24538e-156	1.17769	0.666	0.903	4.49077e-153
CST3	5.66171e-155	1.32837	0.474	0.678	1.13234e-151
IRF8	1.43182e-154	1.88798	0.322	0.439	2.86364e-151
TIMP3	2.01783e-152	1.66364	0.534	0.74	4.03565e-149
CDH18	2.42452e-150	1.1008	0.524	0.709	4.84903e-147
RHBDF2	7.2203e-149	1.49001	0.461	0.672	1.44406e-145
ATP1A2	2.88052e-148	1.18419	0.748	0.932	5.76104e-145
CARD11	2.7175e-147	1.4907	0.537	0.722	5.43501e-144
ARSJ	3.50791e-146	1.50002	0.617	0.789	7.01582e-143
SAMSN1	3.08352e-145	1.18532	0.595	0.795	6.16705e-142
RNF144B	3.40806e-144	1.2508	0.51	0.725	6.81612e-141
CFAP46	1.08414e-142	2.58059	0.727	0.924	2.16827e-139
TNC	2.55305e-140	1.40236	0.652	0.875	5.10611e-137
EPHA6	3.94464e-140	1.35401	0.546	0.771	7.88928e-137
AC007563.2	3.90275e-139	1.33409	0.492	0.714	7.8055e-136
A2M	2.09131e-138	1.30179	0.427	0.598	4.18263e-135
AC027288.3	2.5764e-138	1.40805	0.544	0.71	5.1528e-135
ZIC2	9.02552e-137	1.1743	0.72	0.877	1.8051e-133
IKZF1	1.62005e-135	1.74347	0.559	0.765	3.24009e-132
ADCY2	3.33603e-132	1.24355	0.763	0.949	6.67207e-129
MAML2	7.87265e-132	1.03864	0.856	0.877	1.57453e-128
KLHL6	1.98356e-131	1.23747	0.619	0.793	3.96712e-128
PLSCR4	9.19402e-131	1.21016	0.726	0.93	1.8388e-127
DNAH11	2.60679e-130	2.17267	0.681	0.857	5.21358e-127
ALPK1	3.18668e-128	1.17518	0.547	0.772	6.37335e-125
GYG2	4.23917e-128	1.45356	0.682	0.881	8.47834e-125
DOCK8	6.61982e-128	1.22513	0.631	0.847	1.32396e-124
GINS3	2.9542e-127	1.16331	0.672	0.818	5.9084e-124
PFKP	5.18585e-127	1.27114	0.691	0.849	1.03717e-123
SNCAIP	2.54272e-126	1.00004	0.614	0.823	5.08544e-123
ME3	2.7166e-126	1.18603	0.694	0.706	5.43321e-123
IQCA1	2.55146e-125	1.53567	0.742	0.877	5.10291e-122
NR2F2-AS1	3.30803e-125	1.23982	0.421	0.592	6.61606e-122
ZFP36L2	3.3133e-125	1.18917	0.671	0.828	6.6266e-122
LINC01934	9.47296e-124	2.49513	0.685	0.848	1.89459e-120
RERG	1.24274e-123	1.43686	0.471	0.625	2.48547e-120
IL4R	6.82741e-123	1.36135	0.623	0.781	1.36548e-119
EYS	9.47405e-123	1.2144	0.581	0.721	1.89481e-119
DDIT4	3.93041e-122	1.16688	0.595	0.74	7.86081e-119
FOXP2	4.37546e-121	1.58299	0.524	0.745	8.75093e-118
CSF2RA	2.38189e-119	1.44302	0.521	0.705	4.76377e-116
AHNAK	9.36521e-119	1.42562	0.824	0.981	1.87304e-115
PLCXD3	1.31243e-118	1.26288	0.629	0.852	2.62485e-115
SAT1	1.9132e-118	1.30892	0.755	0.922	3.82639e-115
PAWR	3.52379e-118	1.42701	0.538	0.699	7.04758e-115
APOE	9.35076e-118	1.41401	0.589	0.771	1.87015e-114
GABRA4	1.0204e-117	1.3213	0.366	0.332	2.04079e-114
PAMR1	1.77078e-117	1.55719	0.607	0.841	3.54155e-114
SV2C	3.51753e-117	1.60005	0.47	0.608	7.03506e-114
SLCO2B1	7.73637e-117	1.14313	0.715	0.908	1.54727e-113
CRISPLD1	8.98803e-117	1.19655	0.591	0.804	1.79761e-113
RBPMS	1.88629e-116	1.05082	0.706	0.892	3.77259e-113
AC091078.1	2.0465e-116	1.32117	0.66	0.85	4.093e-113
AL136114.1	1.33289e-115	1.65131	0.393	0.543	2.66577e-112
AC020911.2	2.1324e-115	1.35158	0.73	0.861	4.26481e-112
VAV3	2.85734e-114	1.39986	0.708	0.76	5.71468e-111
GNG2	4.02646e-114	1.23574	0.724	0.753	8.05291e-111
MSR1	4.34914e-114	1.13099	0.755	0.838	8.69828e-111
MYO3B	1.58836e-111	2.01424	0.422	0.549	3.17673e-108
HLA-B	1.44629e-110	1.05878	0.728	0.891	2.89259e-107
DOCK2	2.43193e-110	1.31917	0.608	0.602	4.86386e-107
BNC2	5.53224e-110	1.37298	0.579	0.828	1.10645e-106
LINC01619	1.08043e-109	1.58638	0.642	0.758	2.16086e-106
HGF	4.64798e-109	1.19947	0.666	0.843	9.29595e-106
LINC01951	7.15792e-109	1.30008	0.696	0.678	1.43158e-105
STARD8	7.8517e-109	1.47208	0.452	0.577	1.57034e-105
AR	1.15437e-108	1.03536	0.746	0.881	2.30874e-105
SEMA3A	1.64359e-107	1.22184	0.473	0.638	3.28718e-104
CNN3	1.65791e-107	1.01869	0.711	0.841	3.31581e-104
EMP2	7.01014e-106	1.09918	0.62	0.842	1.40203e-102
SPATA17	8.35963e-106	1.72262	0.748	0.869	1.67193e-102
PLA2G4A	1.43255e-105	1.42822	0.464	0.649	2.8651e-102
CYBB	2.27687e-105	1.22392	0.452	0.586	4.55374e-102
CACNG8	1.07103e-104	1.3184	0.496	0.675	2.14206e-101
AL356124.1	2.05494e-104	1.22611	0.577	0.53	4.10989e-101
CBLN2	8.08531e-102	1.01403	0.475	0.42	1.61706e-98
AQP4-AS1	8.60194e-102	1.13315	0.711	0.86	1.72039e-98
DNAH2	6.29097e-101	2.72308	0.364	0.482	1.25819e-97
ESR1	1.55711e-100	1.57192	0.572	0.74	3.11423e-97
GRIN1	6.13103e-100	1.76588	0.356	0.474	1.22621e-96
CYP1B1-AS1	3.07374e-99	1.3998	0.578	0.72	6.14748e-96
GRIA1	1.5923e-97	1.13618	0.697	0.756	3.1846e-94
AL035401.1	2.32449e-97	2.14836	0.311	0.415	4.64899e-94
KIAA1217	4.85426e-97	1.35288	0.751	0.799	9.70851e-94
AL022068.1	7.77882e-97	1.79665	0.731	0.872	1.55576e-93
PRKG1	2.23388e-96	1.24905	0.696	0.893	4.46776e-93
SORCS1	1.07217e-95	1.22458	0.68	0.717	2.14435e-92
KCNT1	1.39194e-94	1.47205	0.279	0.375	2.78389e-91
RGS20	5.25843e-93	1.11037	0.702	0.877	1.05169e-89
NEBL	1.85616e-92	1.15409	0.75	0.959	3.71232e-89
AC092902.4	3.56557e-92	1.13955	0.726	0.732	7.13115e-89
DISC1	1.22413e-90	1.05711	0.8	0.738	2.44825e-87
AP000943.2	1.40994e-90	1.46448	0.61	0.589	2.81988e-87
DIAPH3	1.86063e-90	1.28586	0.638	0.784	3.72125e-87
FSTL4	4.23836e-90	1.38507	0.639	0.603	8.47672e-87
FAM189A2	1.26327e-89	1.22302	0.781	0.914	2.52653e-86
MAP3K8	1.55771e-89	1.27468	0.621	0.786	3.11542e-86
ADCY8	2.36932e-88	1.00808	0.725	0.905	4.73864e-85
HRH2	4.89991e-88	1.00554	0.421	0.364	9.79982e-85
PLCG2	5.80844e-88	1.52985	0.528	0.693	1.16169e-84
TMSB10	1.20433e-87	1.26581	0.527	0.659	2.40866e-84
CERS6	1.60921e-87	1.2424	0.758	0.785	3.21841e-84
LINC01320	4.85199e-87	1.34947	0.589	0.729	9.70397e-84
CP	1.48806e-86	1.09264	0.735	0.892	2.97613e-83
KCNQ2	2.32738e-86	1.18922	0.404	0.528	4.65476e-83
LYPD6	1.25105e-85	1.13731	0.668	0.683	2.5021e-82
GPRIN3	3.93751e-85	1.1931	0.612	0.831	7.87503e-82
TLR2	4.23316e-85	1.29349	0.484	0.64	8.46632e-82
AL591519.1	1.6419e-84	1.26669	0.563	0.506	3.2838e-81
STOM	2.945e-84	1.16719	0.671	0.827	5.89e-81
KCNK2	1.14451e-83	1.39165	0.568	0.705	2.28902e-80
SLC5A4-AS1	1.23904e-83	1.12283	0.474	0.428	2.47808e-80
YBX3	1.33141e-83	1.46738	0.638	0.838	2.66283e-80
RGL3	1.81023e-82	1.06047	0.557	0.752	3.62046e-79
MAP3K20	1.8453e-82	1.02109	0.588	0.799	3.6906e-79
SNRPA	2.0796e-82	1.07288	0.574	0.691	4.1592e-79
CFAP73	2.27471e-82	1.65342	0.778	0.93	4.54943e-79
UNC13C	2.55506e-82	1.18658	0.519	0.48	5.11012e-79
CHSY3	1.36869e-81	1.04831	0.687	0.852	2.73737e-78
TIMP1	1.91244e-81	1.60256	0.484	0.653	3.82487e-78
SPTAN1	1.03762e-80	1.18504	0.683	0.842	2.07525e-77
GULP1	3.79348e-80	1.0658	0.667	0.876	7.58697e-77
CTNNA2	6.09679e-80	1.12342	0.703	0.868	1.21936e-76
FYB1	6.51529e-80	1.23721	0.588	0.784	1.30306e-76
SYTL4	6.21361e-79	1.17648	0.752	0.926	1.24272e-75
PECAM1	1.4591e-78	1.32695	0.521	0.706	2.9182e-75
SNED1	2.68159e-78	1.25663	0.637	0.836	5.36317e-75
HMOX1	3.82531e-78	1.24681	0.627	0.731	7.65062e-75
GLRA2	4.68492e-78	1.08885	0.526	0.499	9.36984e-75
CDHR3	8.29277e-78	1.16368	0.782	0.817	1.65855e-74
GLIS3	5.15873e-77	1.5104	0.723	0.922	1.03175e-73
AL096854.1	2.94527e-76	1.31917	0.526	0.704	5.89054e-73
PAPLN	4.64236e-76	1.42186	0.695	0.913	9.28472e-73
TNFAIP8	4.73475e-76	1.63555	0.734	0.844	9.4695e-73
BMPR1B	7.21147e-76	1.16748	0.744	0.937	1.44229e-72
CACHD1	3.03895e-75	1.08154	0.597	0.802	6.07791e-72
CNR1	3.0418e-75	1.33084	0.72	0.801	6.08359e-72
KLHL1	3.16986e-75	1.3135	0.525	0.659	6.33973e-72
GABRG1	3.50097e-75	1.22478	0.549	0.731	7.00194e-72
IQSEC3	9.62068e-75	1.13931	0.648	0.661	1.92414e-71
PRSS23	1.84488e-74	1.92097	0.584	0.64	3.68977e-71
AC073968.2	4.93478e-74	1.36647	0.611	0.656	9.86956e-71
CFAP43	5.95325e-74	1.30543	0.822	0.935	1.19065e-70
PHYHD1	9.57653e-74	1.42006	0.751	0.912	1.91531e-70
AC008127.1	1.00928e-73	1.06015	0.542	0.483	2.01856e-70
AC092131.1	1.97636e-73	1.67973	0.561	0.744	3.95272e-70
COL24A1	2.2207e-73	1.35076	0.625	0.776	4.44139e-70
TRPC5	4.29243e-73	1.13596	0.488	0.603	8.58486e-70
AC019197.1	1.4371e-72	1.95498	0.603	0.702	2.8742e-69
OBI1-AS1	3.60655e-72	1.20144	0.502	0.646	7.21311e-69
BASP1-AS1	4.88865e-72	1.01149	0.749	0.767	9.77729e-69
CEMIP	1.79638e-71	2.17076	0.568	0.7	3.59277e-68
PLCE1	1.61055e-70	1.21237	0.746	0.887	3.22111e-67
AC092422.1	1.75483e-70	1.54219	0.419	0.529	3.50966e-67
AL024495.1	3.18748e-70	1.45084	0.581	0.68	6.37496e-67
ADAM28	7.79442e-70	1.29342	0.47	0.617	1.55888e-66
ITGA1	1.85208e-69	1.18517	0.529	0.673	3.70417e-66
FOXN3	3.53384e-69	1.07046	0.898	0.898	7.06768e-66
MAGI3	2.68474e-68	1.09941	0.764	0.771	5.36948e-65
PLA2R1	2.71864e-68	1.5134	0.581	0.709	5.43728e-65
AC084816.1	6.19592e-68	1.26215	0.536	0.525	1.23918e-64
ERICH3	1.99644e-67	1.35316	0.584	0.577	3.99289e-64
SH3GL2	2.69617e-67	1.08543	0.635	0.62	5.39235e-64
IER2	1.25534e-66	1.36442	0.614	0.724	2.51068e-63
BAIAP2	4.30928e-66	1.30476	0.637	0.802	8.61856e-63
CEBPD	4.37478e-66	1.43968	0.519	0.684	8.74956e-63
AL157886.1	5.79997e-66	1.57521	0.613	0.747	1.15999e-62
LYN	9.27943e-66	1.2319	0.559	0.733	1.85589e-62
ARNTL2	1.61069e-65	1.07037	0.7	0.739	3.22138e-62
MDFIC	3.73319e-65	1.90546	0.804	0.908	7.46638e-62
AL445426.1	2.18157e-64	1.20153	0.485	0.639	4.36315e-61
AL035446.2	6.48364e-64	2.10692	0.597	0.783	1.29673e-60
KCNMA1	7.92282e-64	1.17022	0.821	0.9	1.58456e-60
IQGAP2	1.18987e-63	1.66106	0.806	0.906	2.37975e-60
AC073941.1	1.30285e-63	1.26679	0.699	0.875	2.6057e-60
AC138305.1	1.54866e-63	1.93633	0.56	0.683	3.09732e-60
ACSS3	1.61806e-63	1.39801	0.659	0.854	3.23611e-60
WDFY4	2.57497e-63	1.11688	0.578	0.718	5.14994e-60
PCSK2	7.18871e-63	1.04753	0.639	0.791	1.43774e-59
SLC7A9	1.42484e-62	1.46917	0.578	0.555	2.84968e-59
ERG	1.67457e-62	1.09118	0.572	0.712	3.34914e-59
GABRA2	2.30827e-62	1.06984	0.574	0.755	4.61654e-59
LINC00578	1.07459e-61	1.64427	0.43	0.57	2.14919e-58
AC109466.1	2.02105e-61	1.329	0.489	0.606	4.0421e-58
KCNQ5	7.52774e-61	1.09494	0.669	0.689	1.50555e-57
PDE4A	7.77666e-60	1.21779	0.6	0.737	1.55533e-56
TPRG1	1.15824e-59	1.46367	0.73	0.736	2.31649e-56
HPSE2	1.7341e-59	1.11207	0.682	0.808	3.4682e-56
LRMDA	2.10402e-59	1.03024	0.605	0.851	4.20804e-56
ITPR2	2.31383e-59	1.04137	0.816	0.865	4.62766e-56
CTSB	4.32318e-59	1.39785	0.541	0.709	8.64636e-56
ARHGAP26	5.60513e-59	1.30454	0.783	0.848	1.12103e-55
TOX	9.78427e-59	1.2126	0.807	0.914	1.95685e-55
USP43	1.22787e-58	1.26231	0.645	0.798	2.45574e-55
ANOS1	2.05532e-58	1.16992	0.655	0.868	4.11065e-55
FLVCR2	2.42097e-58	1.64199	0.668	0.842	4.84195e-55
IFNLR1	4.28907e-58	1.68375	0.475	0.634	8.57815e-55
TRHDE	3.51833e-57	1.40184	0.624	0.765	7.03666e-54
ADAMTS3	4.62826e-57	1.33698	0.693	0.714	9.25651e-54
ABCC4	6.60861e-57	1.28974	0.701	0.881	1.32172e-53
THRB	7.54161e-56	1.03223	0.652	0.834	1.50832e-52
HCN1	1.10489e-55	1.02238	0.679	0.821	2.20978e-52
LINC01088	1.97005e-55	1.60012	0.819	0.932	3.94011e-52
RYR1	3.16588e-55	1.36096	0.614	0.819	6.33176e-52
PTCHD1-AS	3.59503e-55	1.25709	0.699	0.869	7.19006e-52
TGFBR1	3.62911e-55	1.17755	0.681	0.701	7.25823e-52
MIR222HG	2.19671e-54	1.08047	0.602	0.592	4.39342e-51
PTH1R	3.1331e-54	1.24333	0.617	0.805	6.2662e-51
FAR2	6.48471e-54	1.1744	0.715	0.807	1.29694e-50
PACRG	1.35577e-53	1.29411	0.677	0.682	2.71153e-50
LRRFIP1	4.50207e-53	1.05876	0.777	0.835	9.00413e-50
CNTN5	6.98762e-53	1.10929	0.574	0.751	1.39752e-49
COL23A1	1.79798e-52	1.57515	0.539	0.52	3.59596e-49
EFEMP1	5.17863e-52	1.17186	0.8	0.958	1.03573e-48
ZNF804A	7.97381e-52	1.26949	0.67	0.705	1.59476e-48
CCND3	1.31223e-51	1.281	0.814	0.894	2.62447e-48
ST8SIA4	1.60441e-51	1.35348	0.699	0.864	3.20882e-48
FGD5	3.57629e-51	1.2839	0.599	0.553	7.15258e-48
LINC02389	4.36038e-51	1.04314	0.663	0.666	8.72077e-48
AL359546.1	1.45692e-50	1.07136	0.707	0.705	2.91384e-47
RASGRP1	1.69924e-50	1.49443	0.626	0.629	3.39847e-47
ROR2	1.73493e-50	1.43559	0.454	0.594	3.46987e-47
LINGO2	2.67339e-49	1.06271	0.63	0.646	5.34678e-46
FMN1	2.7147e-49	1.024	0.687	0.668	5.4294e-46
SIDT1	6.16671e-49	1.56335	0.497	0.487	1.23334e-45
NR2F1	6.89498e-49	1.45464	0.745	0.902	1.379e-45
IGF2BP3	9.26474e-49	1.20696	0.559	0.702	1.85295e-45
ST6GALNAC5	1.16821e-47	1.40603	0.647	0.707	2.33643e-44
CLVS2	1.64697e-47	1.0426	0.66	0.804	3.29393e-44
CDC42EP4	1.90067e-47	1.14618	0.674	0.806	3.80135e-44
PARP8	1.92736e-47	1.62521	0.786	0.892	3.85473e-44
CABP1	8.73871e-47	1.0917	0.577	0.55	1.74774e-43
MAMLD1	2.2862e-46	1.02281	0.614	0.735	4.5724e-43
PLXDC1	3.88712e-46	1.23624	0.634	0.781	7.77423e-43
LEF1	4.14689e-46	1.29418	0.59	0.743	8.29377e-43
COL4A2	1.1893e-45	1.04606	0.625	0.803	2.3786e-42
SOX6	4.2724e-45	1.00263	0.757	0.88	8.5448e-42
HTR1E	5.1723e-45	1.04326	0.486	0.477	1.03446e-41
LRRC9	5.44832e-45	1.78603	0.747	0.876	1.08966e-41
DIRC3	7.82764e-45	1.13866	0.702	0.707	1.56553e-41
AC034268.2	1.16137e-44	1.43447	0.472	0.617	2.32273e-41
AL096794.1	1.20886e-44	1.15503	0.605	0.665	2.41771e-41
ARHGAP42	1.37557e-44	1.06885	0.674	0.866	2.75115e-41
TFPI	5.25939e-44	1.09298	0.511	0.592	1.05188e-40
CHST15	1.04759e-43	1.23439	0.59	0.784	2.09518e-40
FGF2	1.20452e-43	1.19162	0.688	0.788	2.40904e-40
CLDN5	1.44944e-43	1.16185	0.702	0.824	2.89889e-40
CYSLTR1	1.9616e-43	1.04411	0.413	0.355	3.92321e-40
GRM1	9.78569e-43	1.08666	0.626	0.741	1.95714e-39
NR4A2	1.12073e-42	1.07846	0.611	0.714	2.24145e-39
LINC02822	1.17694e-42	1.40785	0.344	0.463	2.35388e-39
SLC25A18	2.76956e-42	1.27976	0.617	0.611	5.53911e-39
RNASET2	4.96757e-42	1.4317	0.526	0.681	9.93513e-39
B3GLCT	5.72859e-42	1.00708	0.654	0.686	1.14572e-38
CPNE8	6.14376e-42	1.06083	0.756	0.919	1.22875e-38
STAT4	1.14973e-41	1.89906	0.707	0.845	2.29946e-38
RAP1GAP2	2.29096e-41	1.35323	0.644	0.713	4.58193e-38
CELF2	6.61547e-41	1.15022	0.8	0.957	1.32309e-37
CASC1	8.3824e-41	1.98085	0.667	0.669	1.67648e-37
FCGBP	9.15918e-41	1.46047	0.609	0.749	1.83184e-37
SLC12A7	4.65568e-40	1.45165	0.577	0.725	9.31136e-37
MAPK4	1.12873e-39	1.07902	0.681	0.843	2.25745e-36
TPM1	1.76411e-39	1.09396	0.772	0.918	3.52822e-36
TGFB2	6.36793e-39	1.1208	0.716	0.8	1.27359e-35
GMPR	8.01854e-39	1.49257	0.675	0.827	1.60371e-35
AL137139.2	8.12798e-39	1.13849	0.809	0.935	1.6256e-35
AKAP13	1.49614e-38	1.26806	0.805	0.894	2.99227e-35
DIAPH2	1.76274e-38	1.04302	0.738	0.747	3.52548e-35
GPX3	2.37075e-38	1.40468	0.661	0.836	4.74151e-35
ST8SIA1	2.54172e-38	1.21184	0.792	0.887	5.08343e-35
ETV6	6.50212e-38	1.02957	0.813	0.828	1.30042e-34
MCC	9.92198e-38	1.01385	0.751	0.807	1.9844e-34
LINC02798	2.6918e-37	1.10098	0.68	0.779	5.3836e-34
B3GAT2	3.36958e-37	1.16021	0.616	0.779	6.73915e-34
PDE3B	1.53029e-36	1.31739	0.711	0.906	3.06059e-33
HIF3A	2.42796e-36	1.06936	0.862	0.978	4.85592e-33
EMCN	3.13023e-36	1.05195	0.555	0.627	6.26045e-33
SORBS1	4.01576e-36	1.22342	0.904	0.986	8.03152e-33
FRMD6	4.30407e-36	1.52418	0.614	0.77	8.60814e-33
DPYSL3	6.57816e-36	1.18178	0.804	0.94	1.31563e-32
C5orf17	7.70007e-36	1.33095	0.364	0.462	1.54001e-32
AC097528.1	1.58652e-35	2.06406	0.499	0.478	3.17304e-32
ARMC3	1.66085e-35	1.40347	0.818	0.94	3.3217e-32
AC025809.1	1.94336e-35	1.26229	0.667	0.816	3.88671e-32
FAT3	2.1831e-35	1.08117	0.694	0.768	4.3662e-32
AC009226.1	4.40954e-35	1.15327	0.726	0.73	8.81908e-32
ENTPD1	4.77912e-35	1.1718	0.535	0.69	9.55824e-32
TTC29	6.0307e-35	1.41798	0.7	0.786	1.20614e-31
AC010280.1	7.30678e-35	1.10314	0.647	0.657	1.46136e-31
PTK2B	2.12684e-34	1.17372	0.805	0.838	4.25368e-31
LMO3	3.29824e-34	1.15944	0.8	0.912	6.59647e-31
NPAS2	3.56209e-34	1.10212	0.798	0.916	7.12418e-31
TBC1D1	5.48582e-34	1.06742	0.763	0.823	1.09716e-30
AGBL1	8.14985e-34	1.75658	0.591	0.673	1.62997e-30
COL5A2	8.38884e-34	1.48675	0.656	0.704	1.67777e-30
CNTN4	1.02962e-33	1.03154	0.572	0.585	2.05924e-30
MX2	2.11929e-33	1.06301	0.662	0.776	4.23858e-30
LINC01374	3.51224e-33	1.31986	0.457	0.569	7.02449e-30
SLC26A4	4.63272e-33	1.47551	0.623	0.579	9.26545e-30
BCL11B	6.14475e-33	1.69423	0.738	0.807	1.22895e-29
BMP2K	6.61279e-33	1.06582	0.822	0.935	1.32256e-29
SEL1L3	8.20927e-33	1.54915	0.701	0.871	1.64185e-29
LRRK1	1.22842e-32	1.43158	0.542	0.705	2.45683e-29
FAM20A	1.89445e-32	1.11082	0.635	0.757	3.7889e-29
USP53	3.94567e-32	1.25169	0.687	0.838	7.89134e-29
FHOD3	4.05561e-32	1.00337	0.753	0.876	8.11123e-29
VASP	6.57988e-32	1.12584	0.537	0.64	1.31598e-28
NIPAL2	6.60819e-32	1.30243	0.508	0.611	1.32164e-28
GABBR2	7.8512e-32	1.17136	0.613	0.622	1.57024e-28
CFH	1.22524e-31	1.33829	0.666	0.762	2.45048e-28
IFITM3	1.87186e-31	1.89937	0.473	0.569	3.74371e-28
CADPS2	2.76172e-31	1.44944	0.78	0.883	5.52345e-28
LCP2	3.07405e-31	1.25533	0.72	0.856	6.1481e-28
EPB41	3.50012e-31	1.05472	0.796	0.937	7.00023e-28
HTR2C	6.38343e-31	2.0503	0.338	0.407	1.27669e-27
SYN3	1.3496e-30	1.14267	0.731	0.847	2.6992e-27
ADGRL2	2.01501e-30	1.23071	0.566	0.657	4.03002e-27
TPD52L1	2.72058e-30	1.12938	0.801	0.95	5.44117e-27
RYR3	3.85016e-30	1.19298	0.617	0.763	7.70031e-27
ITGA6	4.62365e-30	1.21996	0.697	0.737	9.2473e-27
SSR4	4.64066e-30	1.68049	0.378	0.493	9.28132e-27
ARHGAP10	6.00159e-30	1.12906	0.787	0.913	1.20032e-26
LINC02613	7.53678e-30	1.91929	0.456	0.444	1.50736e-26
FLT3	1.04088e-29	1.77304	0.566	0.532	2.08175e-26
HLA-DRA	1.33405e-29	1.8103	0.419	0.48	2.6681e-26
LINC02232	1.53323e-29	1.30943	0.49	0.484	3.06646e-26
SERPINH1	2.38873e-29	1.24507	0.602	0.731	4.77745e-26
CYFIP1	4.97713e-29	1.12179	0.723	0.745	9.95425e-26
TFRC	5.03731e-29	1.117	0.633	0.646	1.00746e-25
DCDC2	1.31654e-28	1.94413	0.728	0.874	2.63307e-25
HRH1	1.78049e-28	1.31418	0.679	0.809	3.56099e-25
SRRM3	3.10234e-28	1.24592	0.588	0.704	6.20468e-25
FSIP1	3.27937e-28	1.48156	0.651	0.765	6.55873e-25
SGPP2	5.20858e-28	1.17586	0.393	0.461	1.04172e-24
TMEM232	5.96222e-28	1.36725	0.829	0.84	1.19244e-24
TENM2	1.15875e-27	1.08396	0.595	0.753	2.31751e-24
KITLG	1.25942e-27	1.15105	0.771	0.924	2.51884e-24
CPE	1.30982e-27	1.02878	0.703	0.842	2.61965e-24
MME	1.78872e-27	1.20635	0.354	0.464	3.57744e-24
FRMPD4	2.44616e-27	1.16406	0.582	0.727	4.89232e-24
SMAD3	3.19562e-27	1.21653	0.687	0.895	6.39124e-24
PLCB1	9.59848e-27	1.04106	0.776	0.892	1.9197e-23
LRRK2	1.12423e-26	1.16467	0.705	0.854	2.24845e-23
KCNH7	1.75303e-26	1.07531	0.572	0.602	3.50606e-23
ABCA1	1.89661e-26	1.1568	0.779	0.814	3.79322e-23
GPC6	3.47677e-26	1.17338	0.654	0.813	6.95353e-23
MYO1F	4.66867e-26	1.25331	0.551	0.685	9.33733e-23
WSCD2	5.00448e-26	1.35204	0.53	0.554	1.0009e-22
VIM	5.74082e-26	1.72175	0.667	0.894	1.14816e-22
AC092969.1	6.06594e-26	1.59014	0.349	0.411	1.21319e-22
C8orf37-AS1	8.34967e-26	1.08164	0.741	0.757	1.66993e-22
STON2	1.08431e-25	1.19093	0.616	0.787	2.16861e-22
BASP1	1.17543e-25	1.04029	0.523	0.652	2.35086e-22
SRRM4	1.54189e-25	1.07277	0.623	0.675	3.08377e-22
NCK2	1.5775e-25	1.13267	0.687	0.823	3.155e-22
ANO3	1.69161e-25	1.23897	0.475	0.56	3.38322e-22
PPARGC1A	2.00569e-25	1.14073	0.717	0.853	4.01138e-22
HHAT	3.26925e-25	1.13829	0.58	0.599	6.5385e-22
CUX2	3.42562e-25	1.16101	0.633	0.726	6.85125e-22
LRAT	3.97807e-25	1.50932	0.719	0.803	7.95615e-22
MGAT5B	1.20508e-24	1.05617	0.546	0.647	2.41015e-21
SLC7A11	2.40284e-24	1.08633	0.739	0.833	4.80568e-21
SCN1A-AS1	8.82577e-24	1.59817	0.631	0.682	1.76515e-20
SLC22A10	1.05425e-23	1.29389	0.617	0.64	2.10851e-20
PTCHD1	1.529e-23	1.06659	0.679	0.854	3.058e-20
SMYD3	1.79961e-23	1.0335	0.871	0.916	3.59922e-20
STXBP5L	2.15558e-23	1.12313	0.745	0.833	4.31115e-20
LINC02641	3.23833e-23	1.1191	0.628	0.637	6.47665e-20
GPR85	5.25223e-23	1.27381	0.385	0.48	1.05045e-19
CFAP221	5.39065e-23	1.55973	0.731	0.816	1.07813e-19
FABP5	6.5848e-23	1.05573	0.535	0.634	1.31696e-19
WNK2	8.72725e-23	1.2594	0.715	0.881	1.74545e-19
ITPR1	9.4434e-23	1.11094	0.708	0.837	1.88868e-19
AL136456.1	1.02798e-22	1.44473	0.623	0.619	2.05597e-19
FOSL2	1.33832e-22	1.32191	0.683	0.808	2.67665e-19
PNMA2	2.32474e-22	1.34002	0.561	0.676	4.64947e-19
LY86-AS1	2.53597e-22	1.04171	0.586	0.619	5.07194e-19
CD74	2.66876e-22	1.83963	0.464	0.567	5.33752e-19
SDC2	2.68985e-22	1.24722	0.523	0.631	5.37969e-19
ARMC9	3.35802e-22	1.19412	0.732	0.788	6.71605e-19
PLEKHA5	3.36157e-22	1.11453	0.855	0.946	6.72313e-19
PIK3R3	3.72806e-22	1.03294	0.686	0.722	7.45612e-19
ARL4C	6.92819e-22	1.14309	0.673	0.816	1.38564e-18
ZNF804B	9.19458e-22	1.10341	0.572	0.595	1.83892e-18
PRKCH	1.23889e-21	1.40536	0.743	0.837	2.47778e-18
SVIL	1.31144e-21	1.138	0.652	0.673	2.62287e-18
B4GALT1	1.77064e-21	1.25732	0.607	0.754	3.54127e-18
PDZRN3	1.94954e-21	1.31457	0.661	0.824	3.89908e-18
NRP1	2.56712e-21	1.13784	0.534	0.539	5.13423e-18
COBLL1	4.05981e-21	1.12081	0.694	0.878	8.11962e-18
AC124852.1	4.35872e-21	1.02739	0.675	0.819	8.71743e-18
ANKFN1	5.54955e-21	1.41061	0.648	0.829	1.10991e-17
AC093817.2	5.70845e-21	1.28631	0.79	0.896	1.14169e-17
AC008415.1	1.61183e-20	1.3517	0.625	0.735	3.22366e-17
RORA	2.27015e-20	1.02599	0.868	0.881	4.54029e-17
JDP2	2.67104e-20	1.00462	0.547	0.657	5.34209e-17
ZNF385D	8.34976e-20	1.02697	0.517	0.619	1.66995e-16
ALOX5	1.04129e-19	1.0647	0.457	0.546	2.08258e-16
NTN4	3.58041e-19	1.0294	0.529	0.626	7.16082e-16
HYDIN	4.43754e-19	1.0436	0.765	0.764	8.87507e-16
AL355612.1	5.86668e-19	1.33553	0.407	0.5	1.17334e-15
EMX2OS	8.24916e-19	1.21713	0.761	0.878	1.64983e-15
CCSER1	9.22511e-19	1.09398	0.751	0.807	1.84502e-15
PARD3	1.29344e-18	1.26672	0.85	0.931	2.58688e-15
RASD1	2.58181e-18	1.34354	0.689	0.846	5.16362e-15
MAOA	2.61739e-18	1.07684	0.644	0.711	5.23479e-15
LINC01435	2.83286e-18	2.67359	0.365	0.412	5.66571e-15
ATP2B2	3.82058e-18	1.17357	0.742	0.782	7.64115e-15
VCL	4.04941e-18	1.32091	0.669	0.838	8.09881e-15
TTN	4.12712e-18	1.38438	0.783	0.9	8.25424e-15
SH3RF3	4.22456e-18	1.16384	0.749	0.933	8.44912e-15
ARHGAP24	4.31931e-18	1.16125	0.745	0.886	8.63861e-15
ZC3HAV1	4.34791e-18	1.11725	0.698	0.802	8.69582e-15
AL591501.1	5.85301e-18	1.30298	0.468	0.584	1.1706e-14
CFAP54	7.33088e-18	1.76891	0.74	0.83	1.46618e-14
LINC01811	1.04989e-17	1.39583	0.609	0.624	2.09978e-14
AC005162.3	1.51452e-17	1.16314	0.688	0.84	3.02905e-14
EYA2	1.93484e-17	1.20709	0.718	0.894	3.86968e-14
FMN2	2.66393e-17	1.19097	0.752	0.879	5.32787e-14
TSHZ2	3.11626e-17	1.37707	0.809	0.932	6.23252e-14
LINC01250	3.36305e-17	1.04236	0.634	0.709	6.7261e-14
PLCB4	4.9822e-17	1.25994	0.688	0.851	9.9644e-14
MAN1A1	8.12311e-17	1.37872	0.71	0.837	1.62462e-13
DACH2	1.15622e-16	1.02756	0.635	0.76	2.31243e-13
SYBU	1.57065e-16	1.08381	0.621	0.662	3.1413e-13
CD44	1.90497e-16	1.48021	0.827	0.881	3.80993e-13
PDGFB	2.08684e-16	1.31976	0.605	0.615	4.17368e-13
NAMPT	2.31369e-16	1.05604	0.675	0.761	4.62738e-13
KCNK13	3.40773e-16	1.62327	0.499	0.588	6.81547e-13
MOXD1	3.58147e-16	1.14507	0.72	0.873	7.16294e-13
LINC02240	3.67756e-16	1.17404	0.524	0.623	7.35512e-13
CHRM3	3.96941e-16	1.0987	0.549	0.584	7.93882e-13
MPP6	6.65437e-16	1.29417	0.621	0.744	1.33087e-12
SYTL3	8.09558e-16	1.36901	0.809	0.895	1.61912e-12
MIR124-2HG	1.03879e-15	1.06318	0.525	0.617	2.07759e-12
PDGFRB	1.175e-15	1.32012	0.615	0.738	2.35e-12
ETS1	1.27545e-15	1.47981	0.681	0.765	2.5509e-12
IL12A-AS1	1.77658e-15	1.13901	0.699	0.647	3.55316e-12
KCNQ3	3.30711e-15	1.16566	0.736	0.845	6.61423e-12
RIMS2	5.35463e-15	1.03469	0.469	0.566	1.07093e-11
CD83	5.44788e-15	1.55481	0.587	0.654	1.08958e-11
ARMC4	6.82855e-15	2.06785	0.648	0.723	1.36571e-11
OGFRL1	1.10347e-14	1.17097	0.685	0.817	2.20695e-11
FLRT2	1.39526e-14	1.3108	0.757	0.849	2.79053e-11
ITPKB	2.49555e-14	1.02367	0.866	0.928	4.9911e-11
AC138123.1	2.56459e-14	1.21549	0.744	0.852	5.12917e-11
PLCH1	2.71119e-14	1.3341	0.653	0.715	5.42238e-11
FANK1	2.75856e-14	1.91515	0.712	0.738	5.51713e-11
SLC8A1	2.96047e-14	1.0391	0.541	0.69	5.92093e-11
DAPK1	5.24287e-14	1.31979	0.772	0.931	1.04857e-10
CABLES1	5.42445e-14	1.53082	0.55	0.6	1.08489e-10
MERTK	5.66281e-14	1.10722	0.697	0.895	1.13256e-10
CD109	7.94336e-14	1.26261	0.77	0.899	1.58867e-10
RMST	1.25751e-13	1.42521	0.733	0.821	2.51502e-10
AC053513.1	2.24215e-13	1.05448	0.488	0.516	4.48431e-10
PTPN14	2.25367e-13	1.32763	0.619	0.782	4.50734e-10
BICC1	4.12949e-13	1.40742	0.713	0.811	8.25898e-10
RALGPS2	4.16834e-13	1.25717	0.673	0.845	8.33667e-10
CACNG3	4.61757e-13	1.34831	0.53	0.574	9.23514e-10
FAM153A	7.49601e-13	1.26309	0.521	0.606	1.4992e-09
AC110023.1	9.20584e-13	1.45535	0.662	0.793	1.84117e-09
AC013287.1	9.88928e-13	1.10384	0.61	0.613	1.97786e-09
LINC02055	1.02551e-12	1.90832	0.556	0.644	2.05103e-09
PIK3R5	1.20277e-12	1.16074	0.623	0.721	2.40555e-09
PAUPAR	1.65465e-12	1.33475	0.806	0.874	3.30931e-09
CFAP44	1.6645e-12	1.19532	0.801	0.897	3.32901e-09
MAN1C1	1.74422e-12	1.10934	0.826	0.875	3.48844e-09
PRKCG	1.98905e-12	1.01488	0.395	0.411	3.97809e-09
AC009315.1	3.3976e-12	1.07596	0.55	0.563	6.79521e-09
ZNF423	3.43504e-12	1.04706	0.724	0.827	6.87007e-09
IGFBP7	3.59809e-12	1.28074	0.592	0.735	7.19619e-09
GREM2	4.01107e-12	1.87517	0.426	0.453	8.02214e-09
ARHGAP18	4.25128e-12	1.36129	0.559	0.62	8.50257e-09
CCDC85A	5.10749e-12	1.23922	0.764	0.89	1.0215e-08
ACTN1	5.21736e-12	1.17207	0.689	0.801	1.04347e-08
PTCHD4	6.74872e-12	1.46962	0.703	0.832	1.34974e-08
CDH22	7.10111e-12	1.42045	0.533	0.625	1.42022e-08
SP100	8.1733e-12	1.18126	0.692	0.8	1.63466e-08
CHD5	8.50673e-12	1.41066	0.441	0.514	1.70135e-08
PLCL2	8.82839e-12	1.05738	0.742	0.86	1.76568e-08
AL589935.1	1.38516e-11	1.05077	0.729	0.854	2.77031e-08
OSBPL3	1.57503e-11	1.27549	0.688	0.83	3.15006e-08
CARMIL1	1.6185e-11	1.4104	0.74	0.93	3.23701e-08
GABRB1	1.94687e-11	1.01835	0.703	0.82	3.89375e-08
CLU	2.63174e-11	1.21772	0.804	0.896	5.26347e-08
MFHAS1	2.72917e-11	1.03897	0.801	0.875	5.45833e-08
NHS	3.23877e-11	1.12473	0.661	0.744	6.47754e-08
PCED1B	3.47416e-11	1.34813	0.83	0.958	6.94832e-08
AC087627.1	3.54111e-11	1.43566	0.264	0.322	7.08222e-08
DGKH	3.94424e-11	1.03127	0.74	0.86	7.88847e-08
MAP3K21	5.59385e-11	1.21369	0.657	0.723	1.11877e-07
NPAS1	6.6806e-11	1.64532	0.46	0.472	1.33612e-07
COL26A1	6.97483e-11	1.4822	0.589	0.615	1.39497e-07
CD38	7.15571e-11	1.17785	0.758	0.834	1.43114e-07
GLIS1	8.70874e-11	1.09106	0.576	0.681	1.74175e-07
CPED1	9.12313e-11	1.43374	0.465	0.536	1.82463e-07
ARHGAP15	9.80016e-11	1.41276	0.687	0.854	1.96003e-07
PAPSS2	1.11345e-10	1.19712	0.605	0.668	2.2269e-07
CNKSR2	1.40268e-10	1.13109	0.808	0.94	2.80536e-07
AC067956.1	2.1035e-10	1.38839	0.429	0.5	4.207e-07
ASIC2	2.12365e-10	1.29258	0.595	0.712	4.24731e-07
SLC38A1	2.42729e-10	1.2496	0.745	0.842	4.85458e-07
MYO1B	3.37081e-10	1.00544	0.654	0.711	6.74162e-07
ADAMTS9-AS2	3.85599e-10	1.18479	0.763	0.916	7.71198e-07
MEF2C-AS1	3.89935e-10	1.03047	0.801	0.919	7.7987e-07
STAMBPL1	6.69637e-10	1.19336	0.654	0.751	1.33927e-06
TTC34	7.30022e-10	2.17849	0.769	0.868	1.46004e-06
MKX	7.57693e-10	1.48787	0.714	0.78	1.51539e-06
NRG1	1.02819e-09	1.06052	0.585	0.645	2.05639e-06
TESC	1.047e-09	1.6595	0.537	0.577	2.094e-06
DNAAF1	1.20662e-09	2.11228	0.816	0.937	2.41324e-06
TGFBR3	1.30012e-09	1.45439	0.618	0.72	2.60024e-06
EFNA5	1.90418e-09	1.08877	0.671	0.804	3.80835e-06
SRGAP2B	2.39554e-09	1.16807	0.682	0.749	4.79108e-06
EPHB6	2.64274e-09	1.99495	0.445	0.511	5.28547e-06
DOCK6	2.85884e-09	1.03733	0.607	0.631	5.71769e-06
ADORA2A	3.7713e-09	1.39831	0.542	0.554	7.54259e-06
C11orf80	4.46477e-09	1.35088	0.649	0.723	8.92955e-06
ABLIM1	4.55904e-09	1.35499	0.791	0.922	9.11807e-06
SAMD3	7.3063e-09	2.14603	0.652	0.703	1.46126e-05
SLC1A3	7.31709e-09	1.18006	0.884	0.91	1.46342e-05
RUNX1	1.17544e-08	1.28344	0.756	0.776	2.35088e-05
DLGAP2	1.42769e-08	1.12801	0.567	0.694	2.85538e-05
XBP1	1.51387e-08	1.60028	0.557	0.616	3.02774e-05
NRG4	1.62076e-08	2.25888	0.703	0.763	3.24152e-05
CSGALNACT1	2.33996e-08	1.23406	0.674	0.847	4.67991e-05
LRMP	2.70161e-08	1.17772	0.618	0.713	5.40322e-05
RBM20	2.73944e-08	1.50016	0.543	0.622	5.47889e-05
SPARCL1	3.47809e-08	1.14371	0.685	0.747	6.95619e-05
VEGFA	3.70696e-08	1.08202	0.567	0.63	7.41392e-05
SYNPO2	4.29452e-08	1.22502	0.79	0.942	8.58904e-05
ZNF385B	6.52388e-08	1.27999	0.601	0.638	0.000130478
NHSL1	6.59764e-08	1.26241	0.731	0.877	0.000131953
SEC24D	7.0569e-08	1.14116	0.585	0.7	0.000141138
COL21A1	9.33562e-08	1.29823	0.803	0.941	0.000186712
RFX2	1.26867e-07	1.16262	0.81	0.857	0.000253734
TCERG1L	1.42071e-07	1.179	0.371	0.43	0.000284142
ARHGAP29	1.54361e-07	1.26528	0.535	0.618	0.000308723
UNC5D	1.64148e-07	1.02648	0.392	0.469	0.000328297
DNAI1	1.73794e-07	2.34473	0.733	0.823	0.000347589
CDS1	1.8869e-07	1.09376	0.735	0.82	0.000377379
ITGA9	2.15564e-07	1.01301	0.536	0.582	0.000431129
AFF2	2.16215e-07	1.04086	0.714	0.735	0.00043243
LINC02306	2.44966e-07	1.95131	0.561	0.603	0.000489932
SOX5	2.71383e-07	1.07158	0.769	0.882	0.000542765
FAM149A	3.70549e-07	1.10464	0.52	0.667	0.000741097
FRAS1	3.89923e-07	1.10407	0.481	0.549	0.000779847
SLC38A5	4.72941e-07	1.40359	0.467	0.538	0.000945882
MIR4300HG	5.76966e-07	1.41678	0.657	0.735	0.00115393
DDR2	9.07591e-07	1.12319	0.703	0.745	0.00181518
ERN1	1.00805e-06	1.07789	0.755	0.834	0.00201611
SNTG2	1.03276e-06	1.50044	0.65	0.795	0.00206553
CLSTN2	1.09689e-06	1.10486	0.806	0.851	0.00219377
AC002429.2	1.11258e-06	1.08392	0.607	0.649	0.00222516
MAMDC2	1.21846e-06	1.54883	0.602	0.718	0.00243691
FAM153CP	1.60689e-06	1.14142	0.556	0.59	0.00321377
SOX1-OT	1.87387e-06	1.25006	0.394	0.448	0.00374774
SCN7A	2.32599e-06	2.23649	0.54	0.651	0.00465197
MEF2C	2.4473e-06	1.25933	0.621	0.734	0.00489461
AL078604.4	2.68335e-06	1.08255	0.643	0.728	0.00536671
FBXO16	2.93767e-06	1.09796	0.636	0.707	0.00587534
NR2F1-AS1	2.95382e-06	1.32787	0.8	0.933	0.00590763
KIAA0319	4.12072e-06	1.30892	0.546	0.648	0.00824143
CAMK4	4.45801e-06	1.67073	0.659	0.737	0.00891603
ACOT11	4.80009e-06	1.11151	0.806	0.878	0.00960018
LINC00923	5.0424e-06	1.34611	0.547	0.595	0.0100848
AC120193.1	5.74402e-06	1.25248	0.502	0.594	0.011488
MYT1L	7.6732e-06	1.01806	0.571	0.637	0.0153464
PRDM16	7.98082e-06	1.4166	0.684	0.785	0.0159616
SORBS2	8.15208e-06	1.05127	0.589	0.715	0.0163042
LINC00276	9.5511e-06	1.05772	0.579	0.61	0.0191022
THSD4	9.59607e-06	1.32913	0.608	0.648	0.0191921
GALNTL6	9.84574e-06	1.02793	0.593	0.724	0.0196915
PTPRG	1.10378e-05	1.02747	0.719	0.862	0.0220756
PDGFD	1.17962e-05	1.11008	0.51	0.531	0.0235925
TMEM156	1.45401e-05	1.43726	0.616	0.697	0.0290802
AC013652.1	1.90579e-05	1.55518	0.548	0.636	0.0381158
ZFHX3	2.14578e-05	1.06951	0.813	0.883	0.0429156
SLC25A21	2.42257e-05	1.04401	0.595	0.62	0.0484513
RIN3	2.46755e-05	1.12274	0.522	0.636	0.049351
