# Supplementary material for: Integrating Genomic, eQTL, and Mendelian Randomization Analyses to Identify Microglial Drug Targets in Multiple Sclerosis
Source: J Cell Mol Med. 2025 Nov 14;29(22):e70754. doi: 10.1111/jcmm.70754 (PMC12618184; doi:10.1111/jcmm.70754)
Supplement: Supplementary file 3 — Table S3. jcmm70754‐sup‐0003‐TableS3.xlsx. [file JCMM-29-e70754-s001.xlsx]

## Sheet: id
Table S3. List of all eQTL genes available on eQTLGen database
id
7SK
A-575C2.4
A1BG-AS1
A2M-AS1
A2M
A2MP1
A3GALT2P
A4GALT
AACS
AAED1
AAGAB
AAMDC
AAMP
AANAT
AAR2
AARS
AARS2
AARSD1
AASDH
AASDHPPT
AASS
AATF
AATK
ABAT
ABCA1
ABCA10
ABCA11P
ABCA13
ABCA2
ABCA3
ABCA5
ABCA6
ABCA7
ABCB1
ABCB4
ABCB8
ABCB9
ABCC1
ABCC10
ABCC13
ABCC2
ABCC3
ABCC4
ABCC5
ABCC6
ABCD2
ABCD3
ABCD4
ABCF1
ABCF2
ABCF3
ABCG1
ABCG2
ABHD1
ABHD10
ABHD11
ABHD12
ABHD12B
ABHD13
ABHD14A
ABHD14B
ABHD15
ABHD16A
ABHD16B
ABHD2
ABHD3
ABHD4
ABHD5
ABHD6
ABHD8
ABI1
ABI3
ABI3BP
ABL1
ABL2
ABLIM1
ABLIM2
ABLIM3
ABO
ABP1
ABR
ABRACL
ABT1
ABTB1
ABTB2
AC000068.5
AC000078.5
AC000123.4
AC002116.7
AC002306.1
AC002310.12
AC002398.11
AC002398.13
AC002398.5
AC002456.2
AC002467.7
AC002480.3
AC002511.1
AC002511.2
AC002511.3
AC003075.4
AC003090.1
AC003665.1
AC004017.1
AC004152.6
AC004166.6
AC004166.7
AC004231.2
AC004257.3
AC004381.6
AC004447.2
AC004466.1
AC004540.5
AC004696.2
AC004791.2
AC004824.2
AC004840.9
AC004893.10
AC004893.11
AC004951.5
AC004967.7
AC004967.8
AC004980.7
AC004985.12
AC005041.17
AC005076.5
AC005077.14
AC005082.12
AC005104.3
AC005154.5
AC005154.6
AC005154.7
AC005154.8
AC005224.2
AC005253.2
AC005255.3
AC005264.2
AC005306.3
AC005307.3
AC005391.3
AC005488.1
AC005517.3
AC005519.4
AC005532.5
AC005534.9
AC005562.1
AC005682.5
AC005682.6
AC005789.11
AC005795.2
AC005841.1
AC006014.1
AC006026.13
AC006042.6
AC006111.1
AC006116.1
AC006129.1
AC006129.2
AC006129.4
AC006160.5
AC006369.2
AC006465.3
AC006538.1
AC006547.13
AC006547.14
AC006942.4
AC006946.12
AC006946.15
AC006953.1
AC006978.6
AC007000.11
AC007000.12
AC007036.6
AC007038.7
AC007228.11
AC007246.3
AC007256.5
AC007278.2
AC007278.3
AC007283.5
AC007292.1
AC007292.6
AC007308.6
AC007381.3
AC007382.1
AC007383.4
AC007386.2
AC007386.4
AC007390.5
AC007390.6
AC007395.4
AC007401.2
AC007620.3
AC007773.2
AC007879.2
AC007879.5
AC007879.7
AC007880.1
AC007950.1
AC007952.5
AC007970.1
AC008040.1
AC008074.3
AC008074.5
AC008268.2
AC008280.5
AC008440.10
AC008537.1
AC008592.3
AC008592.4
AC008746.12
AC008753.4
AC008984.2
AC008984.6
AC008984.7
AC008993.5
AC009005.2
AC009093.1
AC009133.12
AC009133.17
AC009237.8
AC009299.3
AC009403.2
AC009404.2
AC009495.2
AC009506.1
AC009784.3
AC009948.5
AC009950.1
AC009950.2
AC009951.1
AC009961.3
AC010149.4
AC010150.1
AC010226.4
AC010327.1
AC010492.2
AC010525.4
AC010525.6
AC010536.1
AC010642.1
AC010733.5
AC010878.3
AC010883.5
AC010976.2
AC010982.1
AC011475.1
AC011513.4
AC011515.2
AC011747.4
AC011816.1
AC011893.3
AC011899.9
AC012065.7
AC012146.7
AC012307.3
AC012309.5
AC012314.20
AC012314.8
AC012318.3
AC012358.4
AC012358.8
AC012363.7
AC012363.8
AC012442.5
AC012442.6
AC012454.4
AC013264.2
AC013400.2
AC013437.6
AC015815.6
AC015849.16
AC015849.19
AC015849.2
AC016683.6
AC016722.2
AC016725.4
AC016735.1
AC016735.2
AC016747.3
AC016753.7
AC016757.3
AC016773.1
AC016831.7
AC017002.1
AC017074.2
AC017076.5
AC017099.3
AC017104.2
AC017104.6
AC017116.8
AC018470.4
AC018633.4
AC018638.1
AC018642.1
AC018720.10
AC018755.11
AC018755.15
AC018755.16
AC018766.4
AC018766.5
AC018766.6
AC018804.6
AC018804.7
AC018816.3
AC018890.6
AC019048.1
AC019097.7
AC019206.1
AC019349.2
AC020571.3
AC020910.2
AC020956.1
AC020956.3
AC021188.4
AC021860.1
AC022007.5
AC022182.1
AC022182.2
AC022182.3
AC022431.2
AC022431.3
AC022498.1
AC022532.1
AC023797.1
AC024560.3
AC024580.1
AC024704.2
AC024937.6
AC025171.1
AC025335.1
AC025627.9
AC026740.1
AC026806.2
AC027319.1
AC027601.1
AC027763.2
AC034193.5
AC034220.3
AC034229.1
AC046143.7
AC051649.16
AC058791.1
AC058791.2
AC062017.1
AC062029.1
AC064836.3
AC068039.4
AC068134.10
AC068282.3
AC068491.1
AC068580.6
AC068610.3
AC068831.10
AC068831.8
AC069213.1
AC069278.4
AC069282.6
AC069363.1
AC069513.3
AC069547.1
AC073043.2
AC073052.1
AC073072.5
AC073115.6
AC073115.7
AC073130.3
AC073135.6
AC073254.1
AC073283.7
AC073343.11
AC073343.13
AC073346.2
AC073635.5
AC074011.2
AC074138.3
AC074286.1
AC074289.1
AC074389.9
AC078883.3
AC079031.1
AC079210.1
AC079325.5
AC079325.6
AC079630.4
AC079767.4
AC079776.7
AC079922.3
AC083799.1
AC083843.1
AC083899.3
AC083949.1
AC084018.1
AC087163.2
AC087294.2
AC087380.14
AC087793.1
AC090571.1
AC090616.2
AC090804.1
AC091633.3
AC091729.9
AC091814.2
AC091814.3
AC091878.1
AC092171.4
AC092295.7
AC092316.1
AC092431.1
AC092580.4
AC092620.2
AC092620.3
AC092653.5
AC092811.1
AC093063.2
AC093110.3
AC093157.1
AC093159.1
AC093162.5
AC093323.3
AC093391.2
AC093415.2
AC093495.4
AC093609.1
AC093616.4
AC093627.10
AC093627.8
AC093627.9
AC093642.3
AC093642.4
AC093668.3
AC093673.5
AC093690.1
AC093724.2
AC093726.6
AC093818.1
AC093838.4
AC093901.1
AC096558.1
AC096579.13
AC096772.6
AC097495.2
AC097495.3
AC097500.2
AC097662.2
AC097713.4
AC097724.3
AC098614.2
AC098823.3
AC099552.2
AC099850.1
AC103563.8
AC103563.9
AC103965.1
AC104135.2
AC104135.3
AC104135.4
AC104532.4
AC104534.2
AC104634.3
AC104650.2
AC104653.1
AC104655.3
AC104809.2
AC104809.3
AC104809.4
AC104820.2
AC105020.1
AC105053.4
AC105344.2
AC105402.4
AC106801.1
AC106900.6
AC108004.3
AC108448.2
AC108463.2
AC108463.3
AC108488.3
AC108488.4
AC109309.4
AC109333.10
AC113189.5
AC114730.11
AC114752.3
AC114772.1
AC116366.5
AC116366.6
AC116614.1
AC118278.1
AC123768.4
AC124944.2
AC124944.3
AC125232.1
AC125238.4
AC126365.4
AC127496.1
AC127904.2
AC128709.1
AC129492.6
AC129929.5
AC130352.1
AC130469.2
AC131056.3
AC131097.3
AC131971.1
AC132872.1
AC132872.2
AC133528.2
AC135178.1
AC137932.5
AC137932.6
AC137934.1
AC138744.2
AC139100.2
AC139666.1
AC139887.4
AC140481.1
AC141586.5
AC142528.1
AC144521.1
AC144831.1
AC147651.3
AC147651.4
AC159540.1
AC226150.4
ACAA1
ACAA2
ACACA
ACACB
ACAD10
ACAD8
ACAD9
ACADM
ACADS
ACADSB
ACADVL
ACAP1
ACAP2
ACAP3
ACAT1
ACAT2
ACBD3
ACBD4
ACBD5
ACBD6
ACCS
ACD
ACE
ACER1
ACER2
ACER3
ACIN1
ACLY
ACN9
ACO1
ACOT1
ACOT11
ACOT13
ACOT2
ACOT4
ACOT7
ACOT8
ACOX1
ACOX2
ACOX3
ACOXL
ACP1
ACP2
ACP5
ACP6
ACPL2
ACPP
ACRBP
ACSBG1
ACSF2
ACSF3
ACSL1
ACSL3
ACSL5
ACSL6
ACSM1
ACSM3
ACSS1
ACSS2
ACSS3
ACTA2
ACTB
ACTBP14
ACTBP8
ACTG1
ACTG2
ACTL10
ACTN1-AS1
ACTN1
ACTN3
ACTN4
ACTR10
ACTR1A
ACTR1B
ACTR2
ACTR3
ACTR3B
ACTR3C
ACTR5
ACTR6
ACTR8
ACVR1
ACVR1B
ACVR1C
ACVR2A
ACVR2B-AS1
ACVR2B
ACVRL1
ACY3
ACYP1
ACYP2
AD000090.2
AD000092.3
AD000684.2
ADA
ADAL
ADAM10
ADAM11
ADAM12
ADAM15
ADAM17
ADAM19
ADAM1A
ADAM1B
ADAM22
ADAM23
ADAM28
ADAM29
ADAM8
ADAM9
ADAMDEC1
ADAMTS1
ADAMTS10
ADAMTS13
ADAMTS17
ADAMTS2
ADAMTS4
ADAMTS5
ADAMTS6
ADAMTS8
ADAMTSL2
ADAMTSL4
ADAMTSL5
ADAP1
ADAP2
ADAR
ADARB1
ADARB2
ADAT1
ADAT2
ADAT3
ADC
ADCK1
ADCK2
ADCK3
ADCK4
ADCK5
ADCY10
ADCY10P1
ADCY3
ADCY4
ADCY6
ADCY7
ADCY9
ADD1
ADD2
ADD3
ADH5
ADHFE1
ADI1
ADIPOR1
ADIPOR2
ADK
ADM
ADM2
ADM5
ADNP
ADNP2
ADO
ADORA1
ADORA2A-AS1
ADORA2A
ADORA2B
ADORA3
ADPGK-AS1
ADPGK
ADPRH
ADPRHL1
ADPRM
ADRA2A
ADRB1
ADRB2
ADRBK2
ADRM1
ADSL
ADSS
ADSSL1
ADTRP
AE000661.37
AE000661.50
AEBP1
AEBP2
AEN
AES
AF001548.5
AF001548.6
AF064858.8
AF127936.7
AF131215.2
AF131215.9
AF131217.1
AF146191.4
AF216667.1
AFAP1
AFAP1L2
AFF1
AFF3
AFF4
AFG3L1P
AFG3L2
AFMID
AFTPH
AGA
AGAP1
AGAP3
AGAP4
AGAP6
AGAP7
AGAP8
AGAP9
AGBL2
AGBL5-IT1
AGBL5
AGER
AGFG1
AGFG2
AGGF1
AGK
AGL
AGMAT
AGMO
AGPAT1
AGPAT2
AGPAT3
AGPAT4
AGPAT5
AGPAT6
AGPAT9
AGPHD1
AGPS
AGRN
AGRP
AGTPBP1
AGTRAP
AGXT2L2
AHCTF1
AHCY
AHCYL1
AHCYL2
AHCYP1
AHI1
AHNAK
AHR
AHRR
AHSA1
AHSA2
AHSP
AIDA
AIF1
AIF1L
AIFM2
AIFM3
AIG1
AIM1
AIM1L
AIM2
AIMP1
AIMP2
AIP
AIRE
AJAP1
AK1
AK2
AK3
AK3P3
AK4
AK5
AK8
AKAP1
AKAP10
AKAP11
AKAP12
AKAP13
AKAP3
AKAP6
AKAP7
AKAP8
AKAP9
AKD1
AKIP1
AKIRIN1
AKIRIN2-AS1
AKIRIN2
AKNA
AKR1A1
AKR1B1
AKR1C1
AKR1C2
AKR1C3
AKR1C4
AKR1C7P
AKR1CL1
AKR1D1P1
AKR1E2
AKR7A2
AKR7A3
AKT1
AKT2
AKT3
AKTIP
AL020996.1
AL022344.7
AL022476.2
AL031320.1
AL031663.2
AL049757.3
AL049840.1
AL109806.1
AL122127.3
AL133216.1
AL133318.1
AL133458.1
AL135998.1
AL137059.1
AL137145.1
AL138781.1
AL161915.1
AL353354.1
AL353791.1
AL353898.2
AL353898.3
AL354718.1
AL355490.1
AL357515.1
AL357673.1
AL359314.1
AL392086.1
AL450992.2
AL512428.1
AL513344.1
AL513477.1
AL590822.2
AL591845.1
AL592284.1
AL592494.5
AL606534.1
AL645728.1
AL672183.2
AL773604.8
AL807752.1
AL928768.3
ALAD
ALAS1
ALB
ALCAM
ALDH16A1
ALDH18A1
ALDH1A1
ALDH1A2
ALDH1B1
ALDH2
ALDH3A2
ALDH3B1
ALDH4A1
ALDH5A1
ALDH6A1
ALDH7A1
ALDH8A1
ALDH9A1
ALDOB
ALDOC
ALG10
ALG10B
ALG11
ALG12
ALG14
ALG1L
ALG1L10P
ALG1L13P
ALG1L2
ALG1L6P
ALG3
ALG5
ALG6
ALG8
ALG9
ALKBH1
ALKBH2
ALKBH3
ALKBH4
ALKBH5
ALKBH7
ALKBH8
ALMS1-IT1
ALMS1
ALMS1P
ALOX12
ALOX12P2
ALOX15
ALOX15B
ALOX5
ALOX5AP
ALPK1
ALPK2
ALPK3
ALPL
ALS2
ALS2CL
ALS2CR12
ALS2CR8
AMACR
AMD1
AMDHD1
AMDHD2
AMFR
AMH
AMICA1
AMIGO1
AMIGO2
AMMECR1L
AMN
AMOTL1
AMPD3
AMPH
AMT
AMY2B
AMZ1
AMZ2
AMZ2P1
ANAPC1
ANAPC13
ANAPC15
ANAPC16
ANAPC1P1
ANAPC4
ANAPC5
ANAPC7
ANG
ANGEL1
ANGEL2
ANGPT1
ANGPT2
ANGPT4
ANGPTL6
ANK1
ANK3
ANKAR
ANKDD1A
ANKDD1B
ANKEF1
ANKFY1
ANKH
ANKIB1
ANKK1
ANKLE1
ANKLE2
ANKMY1
ANKMY2
ANKRA2
ANKRD10-IT1
ANKRD10
ANKRD11
ANKRD12
ANKRD13A
ANKRD13C
ANKRD13D
ANKRD16
ANKRD17
ANKRD18A
ANKRD18EP
ANKRD19P
ANKRD20A11P
ANKRD22
ANKRD23
ANKRD24
ANKRD26
ANKRD27
ANKRD28
ANKRD32
ANKRD33B
ANKRD34A
ANKRD34B
ANKRD35
ANKRD36
ANKRD36B
ANKRD36BP1
ANKRD36BP2
ANKRD36C
ANKRD37
ANKRD40
ANKRD42
ANKRD44
ANKRD46
ANKRD50
ANKRD54
ANKRD55
ANKRD6
ANKRD61
ANKRD65
ANKRD9
ANKS1A
ANKS3
ANKS6
ANKUB1
ANKZF1
ANO10
ANO2
ANO5
ANO6
ANO7L1
ANO8
ANO9
ANP32A
ANP32B
ANP32E
ANPEP
ANTXR2
ANTXRLP1
ANXA1
ANXA11
ANXA2
ANXA2R
ANXA3
ANXA4
ANXA5
ANXA6
ANXA9
AOAH-IT1
AOAH
AP000288.2
AP000295.7
AP000318.2
AP000322.53
AP000346.2
AP000347.4
AP000350.4
AP000350.6
AP000351.10
AP000355.2
AP000442.1
AP000487.5
AP000640.10
AP000692.9
AP000765.1
AP000769.1
AP000783.1
AP000807.1
AP001007.1
AP001046.5
AP001052.9
AP001053.11
AP001055.1
AP001055.6
AP001056.1
AP001057.1
AP001062.7
AP001065.15
AP001171.1
AP001189.4
AP001205.1
AP001257.1
AP001258.4
AP001372.2
AP001421.1
AP001434.2
AP001468.1
AP001469.7
AP001469.9
AP001610.5
AP001623.1
AP001625.6
AP001626.1
AP001628.6
AP001816.1
AP001877.1
AP002954.4
AP003068.18
AP003068.23
AP003774.1
AP003774.4
AP003774.6
AP006216.10
AP006216.11
AP006621.1
AP006621.5
AP006621.6
AP1AR
AP1B1
AP1G1
AP1G2
AP1M1
AP1M2
AP1S1
AP1S3
AP2A1
AP2A2
AP2B1
AP2M1
AP2S1
AP3B1
AP3B2
AP3D1
AP3M1
AP3M2
AP3S1
AP3S2
AP4B1-AS1
AP4B1
AP4E1
AP4M1
AP4S1
AP5B1
AP5M1
AP5S1
AP5Z1
APAF1
APBA1
APBA2
APBA3
APBB1IP
APBB2
APBB3
APC
APC2
APCDD1
APEH
APEX1
APH1A
APH1B
API5
APIP
APITD1
APLF
APLP2
APMAP
APOA1BP
APOA2
APOBEC2
APOBEC3A
APOBEC3B
APOBEC3C
APOBEC3D
APOBEC3F
APOBEC3G
APOBEC3H
APOBR
APOD
APOL1
APOL2
APOL3
APOL4
APOL6
APOLD1
APOM
APP
APPBP2
APPL1
APPL2
APRT
APTX
AQP1
AQP10
AQP11
AQP3
AQP9
AQR
ARAP1-AS2
ARAP1
ARAP2
ARAP3
ARC
ARCN1
ARF1
ARF3
ARF4
ARF5
ARF6
ARFGAP1
ARFGAP2
ARFGAP3
ARFGEF1
ARFGEF2
ARFIP1
ARG1
ARGLU1
ARHGAP1
ARHGAP10
ARHGAP11A
ARHGAP12
ARHGAP15
ARHGAP17
ARHGAP18
ARHGAP19
ARHGAP21
ARHGAP22
ARHGAP23
ARHGAP24
ARHGAP25
ARHGAP26
ARHGAP27
ARHGAP30
ARHGAP31
ARHGAP32
ARHGAP33
ARHGAP35
ARHGAP39
ARHGAP42
ARHGAP44
ARHGAP5-AS1
ARHGAP5
ARHGAP9
ARHGDIB
ARHGEF10
ARHGEF10L
ARHGEF11
ARHGEF12
ARHGEF17
ARHGEF18
ARHGEF19
ARHGEF2
ARHGEF3
ARHGEF35
ARHGEF37
ARHGEF39
ARHGEF40
ARHGEF5
ARHGEF7
ARID1A
ARID1B
ARID2
ARID3A
ARID3B
ARID4A
ARID4B-IT1
ARID4B
ARID5A
ARID5B
ARIH2
ARL1
ARL10
ARL11
ARL13B
ARL14EP
ARL15
ARL16
ARL17A
ARL17B
ARL2
ARL2BP
ARL2BPP10
ARL3
ARL4A
ARL4C
ARL4D
ARL5A
ARL5B-AS1
ARL5B
ARL6IP1
ARL6IP4
ARL6IP5
ARL6IP6
ARL8A
ARL8B
ARMC1
ARMC10
ARMC12
ARMC2
ARMC3
ARMC5
ARMC6
ARMC7
ARMC8
ARMC9
ARNT
ARNT2
ARNTL
ARPC1A
ARPC1B
ARPC2
ARPC3
ARPC4
ARPC5
ARPC5L
ARPP19
ARPP21
ARRB1
ARRB2
ARRDC1
ARRDC2
ARRDC3
ARRDC4
ARRDC5
ARSA
ARSB
ARSG
ARSK
ARV1
ARVCF
AS3MT
ASAH1
ASAH2B
ASAP1
ASAP2
ASAP3
ASB1
ASB13
ASB14
ASB16-AS1
ASB16
ASB2
ASB6
ASB7
ASB8
ASB9P1
ASCC1
ASCC2
ASCC3
ASCL2
ASF1A
ASF1B
ASGR1
ASGR2
ASH2L
ASH2LP1
ASIC1
ASIC3
ASL
ASLP1
ASNS
ASNSD1
ASPDH
ASPH
ASPHD2
ASPRV1
ASPSCR1
ASRGL1
ASS1P1
ASTE1
ASTN2
ASUN
ASXL1
ASXL2
ATAD1
ATAD3A
ATAD3B
ATAD3C
ATAD5
ATE1
ATF1
ATF3
ATF4
ATF5
ATF6
ATF6B
ATF7IP
ATF7IP2
ATG10
ATG12
ATG13
ATG14
ATG16L1
ATG16L2
ATG2B
ATG3
ATG4B
ATG4C
ATG4D
ATG5
ATG7
ATG9A
ATG9B
ATHL1
ATIC
ATL1
ATL2
ATL3
ATM
ATMIN
ATN1
ATOH8
ATOX1
ATP10A
ATP10D
ATP11A
ATP11B
ATP13A1
ATP13A2
ATP13A3
ATP13A4
ATP1A1OS
ATP1A4
ATP1B1
ATP1B2
ATP1B3
ATP2A1
ATP2A2
ATP2A3
ATP2B2
ATP2B4
ATP2C1
ATP2C2
ATP5A1
ATP5A1P5
ATP5C1
ATP5D
ATP5E
ATP5F1P5
ATP5G1
ATP5G2
ATP5G3
ATP5H
ATP5J2
ATP5L
ATP5O
ATP5S
ATP5SL
ATP6AP1L
ATP6V0A1
ATP6V0A2
ATP6V0B
ATP6V0D1
ATP6V0E1
ATP6V0E2-AS1
ATP6V0E2
ATP6V1A
ATP6V1B2
ATP6V1C1
ATP6V1C2
ATP6V1D
ATP6V1E1
ATP6V1E2
ATP6V1G1
ATP6V1G2
ATP7B
ATP8A1
ATP8A2
ATP8B1
ATP8B2
ATP8B3
ATP8B4
ATP9A
ATP9B
ATPAF1
ATPAF2
ATPBD4
ATPIF1
ATR
ATRAID
ATRIP
ATRN
ATXN1
ATXN10
ATXN1L
ATXN2
ATXN2L
ATXN3
ATXN7
ATXN7L1
ATXN7L2
ATXN7L3
ATXN7L3B
AUH
AUP1
AURKA
AURKB
AURKC
AUTS2
AVEN
AVIL
AVL9
AVPI1
AXIN1
AXIN2
AXL
AZI1
AZI2
AZIN1
B2M
B3GALNT1
B3GALNT2
B3GALT2
B3GALT6
B3GALTL
B3GAT1
B3GAT2
B3GAT3
B3GNT1
B3GNT2
B3GNT3
B3GNT5
B3GNT7
B3GNT8
B3GNT9
B3GNTL1
B4GALNT3
B4GALNT4
B4GALT1
B4GALT3
B4GALT4
B4GALT5
B4GALT6
B4GALT7
B9D2
BAALC
BABAM1
BACE1
BACE2
BACH1-AS1
BACH1
BACH2
BAD
BAG1
BAG2
BAG3
BAG4
BAG5
BAG6
BAHCC1
BAHD1
BAI1
BAIAP2-AS1
BAIAP2
BAIAP2L1
BAIAP2L2
BAIAP3
BAK1
BAK1P1
BAMBI
BANF1
BANF1P1
BANK1
BANP
BAP1
BARD1
BASP1
BATF
BATF2
BATF3
BAX
BAZ1A
BAZ1B
BAZ2A
BAZ2B
BBC3
BBIP1
BBS1
BBS10
BBS12
BBS2
BBS4
BBS5
BBS7
BBS9
BBX
BCAM
BCAP29
BCAR1
BCAR3
BCAS1
BCAS2P2
BCAS3
BCAS4
BCAT1
BCAT2
BCCIP
BCDIN3D
BCKDHA
BCKDHB
BCKDK
BCL10
BCL11A
BCL2
BCL2A1
BCL2L1
BCL2L11
BCL2L13
BCL2L14
BCL2L15
BCL2L2
BCL3
BCL6
BCL7A
BCL7B
BCL7C
BCL9
BCL9L
BCO2
BCR
BCRP3
BCS1L
BDH1
BDH2
BDNF-AS
BDP1
BEAN1
BECN1
BEGAIN
BEND3
BEND3P3
BEND4
BEND5
BEND7
BEST1
BEST3
BEST4
BET1
BET1L
BET3L
BFAR
BFSP1
BFSP2
BGLAP
BHLHE40-AS1
BHLHE40
BHLHE41
BICC1
BICD1
BICD2
BID
BIK
BIN1
BIN2
BIN3
BIRC2
BIRC3
BIRC5
BIRC6
BIRC7
BIVM
BLCAP
BLK
BLM
BLMH
BLOC1S1
BLOC1S2
BLOC1S3
BLOC1S4
BLOC1S5
BLOC1S6
BLVRA
BLVRB
BLZF1
BMF
BMP1
BMP2
BMP2K
BMP4
BMP6
BMP8A
BMP8B
BMPR1A
BMPR2
BMS1
BMS1P4
BNC2
BNIP1
BNIP2
BNIP3
BNIP3L
BNIPL
BOD1
BOD1L1
BOK
BOLA1
BOLA2B
BOLA3-AS1
BOLA3
BOP1
BORA
BPGM
BPHL
BPI
BPNT1
BPTF
BRAF
BRAT1
BRCA1
BRCA2
BRD1
BRD2
BRD3
BRD7
BRD8
BRD9
BRE
BRF1
BRF2
BRI3
BRI3BP
BRICD5
BRIP1
BRK1
BRMS1
BROX
BRPF1
BRPF3
BRSK1
BRSK2
BRWD1
BSCL2
BSG
BSN
BSPRY
BST1
BST2
BTAF1
BTBD1
BTBD10
BTBD11
BTBD17
BTBD19
BTBD2
BTBD3
BTBD6
BTBD7
BTBD7P1
BTBD9
BTD
BTF3
BTG1
BTG2
BTG3
BTLA
BTN2A1
BTN2A2
BTN2A3P
BTN3A1
BTN3A2
BTN3A3
BTNL10
BTNL3
BTNL8
BTNL9
BTRC
BUB3
BUD13
BUD31
BX322557.10
BYSL
BZRAP1-AS1
BZRAP1
BZW1
BZW2
C10orf10
C10orf105
C10orf11
C10orf116
C10orf118
C10orf128
C10orf2
C10orf25
C10orf32
C10orf35
C10orf54
C10orf68
C10orf76
C10orf82
C10orf88
C10orf91
C11orf1
C11orf21
C11orf24
C11orf31
C11orf35
C11orf42
C11orf45
C11orf48
C11orf49
C11orf54
C11orf57
C11orf58
C11orf63
C11orf65
C11orf68
C11orf71
C11orf73
C11orf74
C11orf75
C11orf80
C11orf82
C11orf83
C11orf84
C11orf85
C11orf89
C11orf92
C11orf94
C12orf23
C12orf29
C12orf39
C12orf4
C12orf42
C12orf43
C12orf44
C12orf45
C12orf49
C12orf5
C12orf52
C12orf57
C12orf60
C12orf61
C12orf65
C12orf68
C12orf73
C12orf75
C12orf76
C14orf101
C14orf119
C14orf132
C14orf142
C14orf159
C14orf166
C14orf182
C14orf183
C14orf2
C14orf64
C14orf79
C14orf80
C14orf93
C15orf26
C15orf27
C15orf37
C15orf38-AP3S2
C15orf38
C15orf39
C15orf40
C15orf41
C15orf52
C15orf54
C15orf57
C15orf61
C15orf62
C16orf13
C16orf45
C16orf54
C16orf55
C16orf58
C16orf62
C16orf70
C16orf72
C16orf74
C16orf80
C16orf86
C16orf88
C16orf93
C16orf95
C16orf96
C17orf103
C17orf107
C17orf49
C17orf51
C17orf53
C17orf59
C17orf62
C17orf66
C17orf67
C17orf70
C17orf72
C17orf75
C17orf76-AS1
C17orf80
C17orf85
C17orf89
C17orf96
C17orf97
C17orf99
C18orf21
C18orf25
C18orf32
C18orf54
C18orf8
C19orf10
C19orf12
C19orf18
C19orf24
C19orf25
C19orf35
C19orf38
C19orf40
C19orf44
C19orf45
C19orf47
C19orf48
C19orf52
C19orf53
C19orf54
C19orf55
C19orf57
C19orf59
C19orf60
C19orf66
C19orf70
C19orf71
C19orf73
C19orf77
C1D
C1GALT1
C1orf101
C1orf105
C1orf106
C1orf109
C1orf112
C1orf115
C1orf122
C1orf123
C1orf127
C1orf131
C1orf134
C1orf138
C1orf145
C1orf147
C1orf159
C1orf162
C1orf170
C1orf174
C1orf177
C1orf191
C1orf192
C1orf194
C1orf198
C1orf204
C1orf21
C1orf216
C1orf220
C1orf226
C1orf228
C1orf233
C1orf27
C1orf43
C1orf50
C1orf52
C1orf54
C1orf56
C1orf63
C1orf74
C1orf85
C1orf86
C1orf87
C1QA
C1QB
C1QBP
C1QC
C1QL3
C1QTNF3
C1QTNF4
C1QTNF6
C1R
C1RL-AS1
C1RL
C1S
C2
C20orf111
C20orf112
C20orf118
C20orf194
C20orf195
C20orf196
C20orf197
C20orf203
C20orf24
C20orf27
C20orf96
C21orf119
C21orf128
C21orf2
C21orf33
C21orf49
C21orf58
C21orf59
C21orf62
C21orf67
C21orf7
C21orf91
C22orf15
C22orf26
C22orf28
C22orf29
C22orf32
C22orf34
C22orf39
C22orf43
C2CD2
C2CD2L
C2CD3
[truncated: 13,697 more rows]
