# Supplementary material for: Integrating Genomic, eQTL, and Mendelian Randomization Analyses to Identify Microglial Drug Targets in Multiple Sclerosis
Source: J Cell Mol Med. 2025 Nov 14;29(22):e70754. doi: 10.1111/jcmm.70754 (PMC12618184; doi:10.1111/jcmm.70754)
Supplement: Supplementary file 4 — Table S4. jcmm70754‐sup‐0004‐TableS4.xlsx. [file JCMM-29-e70754-s002.xlsx]

## Sheet: sig_result
Table S4. List of all eQTL genes correlated to MS (IMSGC)
id	nsnp	beta	se	pvalue	or	or_lci95	or_uci95	Heter.Stat	Heter.p	egger_intercept	egger_intercept_se	egger_intercept_pval
A2MP1	8	-0.128593	0.0490243	0.00871455	0.879331	0.798771	0.968017	8.49598	0.290894	-0.0375437	0.0306947	0.267135
ABCB9	11	0.696506	0.165442	2.55E-05	2.00673	1.45098	2.77534	29.7335	0.000946953	-0.0672824	0.0434957	0.156297
ABP1	17	-0.0801642	0.0377869	0.033881	0.922965	0.857078	0.993917	32.5588	0.00845073	-0.0145861	0.0229297	0.534281
AC005488.1	14	0.0621322	0.029611	0.0358805	1.0641	1.0041	1.12769	17.1576	0.1922	0.00513769	0.0158622	0.751593
AC005682.6	6	0.0747048	0.0353175	0.0344101	1.07757	1.0055	1.1548	3.38244	0.641245	-0.00738561	0.0302909	0.819363
AC007278.2	7	0.0752777	0.0263279	0.00424663	1.07818	1.02396	1.13528	7.6268	0.266739	0.0278391	0.0235772	0.290798
AC007278.3	20	0.0482977	0.0183297	0.008415	1.04948	1.01245	1.08787	30.9977	0.040396	-0.00457458	0.0159982	0.778186
AC009506.1	16	0.0921557	0.0199762	3.96E-06	1.09654	1.05443	1.14032	18.5664	0.234058	0.0189084	0.010913	0.105118
AC016735.2	7	0.197169	0.0916048	0.0313671	1.21795	1.01778	1.45749	31.9385	1.68E-05	0.0315968	0.0677686	0.660647
AC018816.3	3	-0.158789	0.0519514	0.00223948	0.853177	0.770579	0.944628	0.303278	0.859298	0.00296911	0.0679612	0.972205
AC020956.3	5	0.123444	0.0330265	0.000185685	1.13139	1.06047	1.20705	0.415795	0.981163	-0.00550787	0.0275071	0.854102
AC093818.1	6	-0.179485	0.0658045	0.00638064	0.8357	0.734576	0.950746	7.08104	0.214683	-0.0207196	0.0233904	0.425759
AC093838.4	4	-0.191985	0.0820458	0.0192852	0.825319	0.702721	0.969306	1.26667	0.737063	-0.043745	0.0571413	0.523945
AC097713.4	6	0.0924466	0.0444237	0.0374322	1.09685	1.00539	1.19664	4.94848	0.4222	-0.0659629	0.0498841	0.256602
AC131056.3	5	0.117499	0.0440909	0.00770034	1.12468	1.03157	1.2262	2.37903	0.666421	-0.0613312	0.0492203	0.301186
ACACB	16	-0.0974676	0.0436429	0.0255293	0.907132	0.832762	0.988143	12.7548	0.62123	0.0113196	0.0181513	0.542903
ACBD4	3	0.277068	0.121595	0.0226905	1.31926	1.0395	1.6743	2.64272	0.266772	0.00695379	0.0592175	0.925584
ACP1	6	-0.2651	0.125597	0.0347967	0.767129	0.599733	0.981249	6.03747	0.30259	-0.0230616	0.0270474	0.441905
ACP2	7	-0.19913	0.0544827	0.000257264	0.819443	0.736448	0.911792	2.25526	0.89479	0.0339546	0.0261825	0.251304
ACSF2	4	0.347363	0.129154	0.0071556	1.41533	1.0988	1.82304	1.20117	0.752724	0.0142409	0.0331282	0.709173
ACSF3	7	0.611131	0.189502	0.00126002	1.84251	1.27088	2.67127	11.5279	0.0733692	-0.0624929	0.0402681	0.181383
ADA	8	-0.0710815	0.0353824	0.0445425	0.931386	0.868984	0.99827	5.93308	0.547585	-0.00867106	0.0157755	0.602399
ADAMDEC1	4	0.269683	0.128967	0.0365195	1.30955	1.01705	1.68617	0.432508	0.933448	-0.00538497	0.0346194	0.890671
ADARB2	18	-0.110782	0.0409863	0.0068736	0.895134	0.826037	0.97001	22.1271	0.17988	-0.0221422	0.0135602	0.122014
ADCK2	8	-0.12545	0.0530521	0.018047	0.8821	0.794985	0.978761	7.89305	0.342119	-0.0175558	0.0133498	0.236512
ADCY10P1	13	0.141225	0.0568748	0.0130248	1.15168	1.0302	1.2875	9.43753	0.665175	0.0129805	0.0188248	0.504769
ADCY3	3	-0.523662	0.140364	0.000190914	0.592347	0.44988	0.779932	2.30452	0.315921	-0.0583875	0.0443796	0.413756
ADK	14	-0.124233	0.0341288	0.000272505	0.883174	0.826029	0.944272	20.1724	0.0909937	-0.00284885	0.0188663	0.882483
ADM	10	0.14985	0.0554248	0.00685796	1.16166	1.04208	1.29496	3.14084	0.958448	-0.00917871	0.0170011	0.603972
ADPRH	7	0.233229	0.0888749	0.0086842	1.26267	1.06081	1.50294	3.97879	0.679547	0.0464998	0.0307179	0.190504
ADTRP	6	-0.129023	0.0571934	0.0240762	0.878954	0.785745	0.983218	11.3386	0.0450649	-0.0128396	0.0301994	0.692593
AE000661.50	3	0.0929271	0.0459161	0.042986	1.09738	1.00294	1.20072	0.381166	0.826477	-0.0340103	0.0673443	0.702281
AGER	4	-0.970404	0.393175	0.0135824	0.37893	0.17534	0.81891	39.5364	1.34E-08	-0.0264999	0.142618	0.869732
AHI1	11	-0.15293	0.0403437	0.000150236	0.85819	0.792943	0.928805	46.1752	1.33E-06	0.0349624	0.0321097	0.304519
AHNAK	4	-0.517945	0.191892	0.00695183	0.595743	0.408994	0.867764	0.994922	0.802481	-0.00276822	0.0453694	0.956896
AHSA2	11	-0.154521	0.0620085	0.0127048	0.856825	0.758769	0.967553	24.0833	0.00738221	0.0214064	0.019446	0.299547
AKAP10	13	0.09928	0.0373192	0.00780735	1.10438	1.02648	1.18818	8.86288	0.714595	-0.0220191	0.0146628	0.161325
AKR1E2	8	0.261854	0.0683717	0.000128217	1.29934	1.13638	1.48566	2.35916	0.937324	0.00713363	0.0163864	0.678541
AL137145.1	5	0.157984	0.0699381	0.0238891	1.17115	1.02113	1.34321	3.41745	0.49054	0.00962329	0.0238624	0.713762
ALDOC	4	0.418633	0.180507	0.020384	1.51988	1.06699	2.16502	2.65975	0.447111	-0.14349	0.108949	0.318481
ALOX5AP	11	0.107956	0.0319358	0.000723774	1.114	1.04641	1.18596	7.89162	0.639422	0.00733238	0.0190674	0.709499
AMICA1	10	-0.147683	0.0623897	0.0179277	0.862704	0.763405	0.974921	19.1529	0.0239241	-0.00697733	0.0242314	0.780707
ANAPC4	15	0.0907446	0.0451083	0.044251	1.09499	1.00234	1.19621	14.051	0.445919	0.0141087	0.0168917	0.418666
ANAPC7	3	-0.310179	0.142597	0.0296143	0.733315	0.55451	0.969778	1.81243	0.404051	0.0525099	0.0398692	0.413425
ANK3	20	-0.094677	0.028117	0.00075923	0.909667	0.860892	0.961205	16.3857	0.631407	0.00115231	0.0111341	0.918715
ANKRD18EP	8	0.080076	0.0254582	0.00165867	1.08337	1.03064	1.1388	8.28978	0.307737	0.017419	0.0247258	0.507539
ANKRD34B	29	0.0978387	0.0238525	4.10E-05	1.10278	1.05242	1.15557	27.0065	0.517892	-0.000150177	0.00840434	0.985875
ANKRD55	24	0.211493	0.0383472	3.48E-08	1.23552	1.14606	1.33196	17.5418	0.781847	-0.00771997	0.0100782	0.451813
ANKRD6	6	-0.384379	0.120654	0.00144355	0.680873	0.537482	0.86252	3.36863	0.643353	0.0443942	0.0367117	0.293147
AP001053.11	5	0.259535	0.126517	0.040229	1.29633	1.01163	1.66115	2.74214	0.601862	0.0239087	0.0382214	0.575977
AP002954.4	15	0.1193	0.0535659	0.0259363	1.12671	1.01441	1.25143	53.0858	1.84E-06	0.0701202	0.0339814	0.0596271
AP003068.18	12	0.094775	0.0323609	0.00340399	1.09941	1.03184	1.1714	11.1047	0.434535	-0.00574377	0.0205055	0.785103
AP1M2	7	0.440384	0.182408	0.0157663	1.5533	1.08639	2.22088	20.2354	0.00251447	0.0728765	0.039683	0.125717
AP4E1	13	0.1033	0.0386121	0.00746541	1.10882	1.02801	1.196	8.33874	0.75813	-0.0199775	0.0157962	0.232117
AP5B1	3	-0.51137	0.143872	0.000378939	0.599673	0.452322	0.795026	3.28539	0.193458	-0.00780363	0.0514675	0.904204
APBB1IP	5	0.112471	0.0514782	0.0289019	1.11904	1.01164	1.23784	0.569892	0.96635	0.00929784	0.0192245	0.661743
APBB2	3	0.110008	0.0552477	0.0464621	1.11629	1.00172	1.24395	0.462197	0.793661	-0.00653853	0.0660789	0.937211
APBB3	3	0.597276	0.162132	0.000229709	1.81716	1.32246	2.49691	1.93398	0.380225	-0.0818344	0.0595165	0.400307
APOBEC3A	9	-0.1174	0.0534786	0.0281436	0.889229	0.80074	0.987496	10.9898	0.20228	0.010545	0.0231031	0.661905
APPL2	14	0.0965242	0.0427453	0.0239379	1.10134	1.01282	1.19758	15.8107	0.259506	-0.0185133	0.015535	0.256408
APTX	4	-0.309674	0.106313	0.00358142	0.733686	0.595683	0.903661	0.943743	0.814861	-0.0351009	0.0811344	0.707469
ARC	4	0.849763	0.231514	0.000242114	2.33909	1.48586	3.68228	0.741949	0.863296	-0.00934558	0.0758654	0.913223
ARF4	7	-0.345123	0.172959	0.0459989	0.708133	0.504533	0.993895	11.3901	0.0770435	-0.0718393	0.0307652	0.0667873
ARFGAP2	3	0.416554	0.132298	0.00164058	1.51673	1.17029	1.96572	1.62593	0.443542	-0.0971283	0.0762508	0.423708
ARHGAP19	11	0.148832	0.0318769	3.03E-06	1.16048	1.09019	1.2353	6.99357	0.726052	-0.00731142	0.010629	0.508868
ARHGAP24	13	0.108323	0.0503728	0.0315209	1.11441	1.00964	1.23005	21.8556	0.03917	-0.0235933	0.0161598	0.172252
ARHGAP25	3	0.371773	0.147268	0.0115873	1.4503	1.08668	1.9356	1.68508	0.430615	0.0414325	0.0405833	0.493409
ARHGAP27	5	0.227677	0.0799387	0.0043975	1.25568	1.07358	1.46867	2.7581	0.599087	0.000609075	0.0249915	0.982087
ARHGEF18	5	-0.257077	0.0989358	0.00936525	0.773309	0.636996	0.93879	0.352758	0.986159	0.000282475	0.0294235	0.992943
ARID5B	7	0.130074	0.0547073	0.0174237	1.13891	1.02311	1.26782	10.4667	0.106325	0.0322728	0.0157613	0.0959368
ARPC5	20	-0.0944153	0.0286803	0.000994805	0.909905	0.860167	0.962519	20.6041	0.359081	-0.00622513	0.00927938	0.510829
ARPP19	4	0.340692	0.166907	0.0412297	1.40592	1.01365	1.95	2.39265	0.495005	0.0356915	0.0365526	0.431825
ARRB1	7	-0.101725	0.0490632	0.038141	0.903278	0.820461	0.994455	5.91065	0.433273	-0.00249807	0.0177001	0.893275
ARRDC5	13	-0.0934958	0.0382858	0.0146042	0.910742	0.844901	0.981714	10.2388	0.59502	-0.00755129	0.0129678	0.5721
ARSG	9	-0.244325	0.093457	0.00894106	0.783233	0.652137	0.940683	10.0894	0.258807	-0.0101425	0.0355754	0.783819
ARV1	10	-0.184933	0.0790429	0.0193017	0.83116	0.711872	0.970437	6.49163	0.689882	0.0283545	0.0217144	0.227918
ASCC2	11	0.132284	0.064796	0.0411965	1.14143	1.0053	1.296	18.9544	0.0408459	0.00180568	0.0170178	0.917826
ASF1A	7	-0.218433	0.0787201	0.00552339	0.803777	0.688855	0.937872	5.16049	0.5234	0.025046	0.0253502	0.368522
ASNS	12	0.0556965	0.0246415	0.0238045	1.05728	1.00743	1.10959	4.15797	0.965066	-0.00923524	0.0149727	0.551147
ATF1	6	0.280569	0.111097	0.0115549	1.32388	1.06484	1.64595	8.01114	0.155623	-0.0429674	0.064058	0.539116
ATF7IP2	5	0.110473	0.0517109	0.03265	1.11681	1.00916	1.23593	4.75978	0.312845	-0.0298271	0.029508	0.386554
ATL2	8	-0.211674	0.0717944	0.00319489	0.809228	0.703005	0.931502	5.34219	0.61828	0.00827719	0.0225143	0.72576
ATOH8	19	0.0525784	0.025056	0.0358665	1.05399	1.00347	1.10704	14.6466	0.686072	-0.0119589	0.00897784	0.200428
ATOX1	10	-0.122879	0.0570583	0.0312745	0.884371	0.790798	0.989016	12.7444	0.174517	0.0171906	0.0157147	0.305831
ATP10D	9	-0.150664	0.0614526	0.0142178	0.860137	0.762532	0.970235	6.98374	0.538388	-0.0191422	0.0237603	0.44695
ATP1A4	11	0.100749	0.0422892	0.0172011	1.106	1.01802	1.20158	6.35034	0.785021	-0.00458797	0.0129865	0.732006
ATP1B1	21	0.0707278	0.034416	0.0398706	1.07329	1.00328	1.14819	20.9801	0.398303	0.0151797	0.00934272	0.120687
ATP2B4	3	0.398119	0.174077	0.0221939	1.48902	1.05858	2.09449	1.80282	0.405997	-0.075796	0.13254	0.669289
B3GALNT2	11	-0.138632	0.0597233	0.0202744	0.870549	0.774383	0.978657	18.2715	0.0505524	0.0324279	0.0272687	0.264791
BACH2	3	-0.634527	0.0950154	2.42E-11	0.530186	0.440098	0.638715	0.896791	0.638652	0.0172335	0.0186619	0.525319
BAG5	4	0.448466	0.164232	0.00632018	1.56591	1.13493	2.16054	2.05877	0.5603	-0.0589445	0.0452468	0.322477
BANF1	8	0.484073	0.149216	0.00117822	1.62267	1.2112	2.17393	17.6835	0.0134828	0.00500256	0.0412358	0.907402
BATF3	6	0.170037	0.0481238	0.000410387	1.18535	1.07865	1.3026	3.3837	0.641053	0.00895135	0.0152486	0.58872
BBS12	4	-0.195309	0.0806624	0.0154647	0.822581	0.702291	0.963473	2.93526	0.401715	-0.0562981	0.0368119	0.265798
BBS4	4	-0.191534	0.051159	0.000181184	0.825691	0.746913	0.912778	3.05087	0.383848	0.00780045	0.0225378	0.762282
BBS7	3	-0.36398	0.137269	0.00801131	0.694905	0.530982	0.909433	0.568698	0.752504	-0.00823111	0.0339841	0.848721
BCAT2	8	0.170427	0.0810073	0.0353913	1.18581	1.01172	1.38986	14.9822	0.0362289	0.026067	0.0272483	0.375687
BCKDK	8	0.613817	0.13526	5.68E-06	1.84747	1.41723	2.40831	11.1528	0.132092	-0.0316899	0.0480232	0.533823
BCL9	5	0.238654	0.0875988	0.00644191	1.26954	1.06925	1.50734	6.30786	0.177307	0.0425767	0.0389286	0.354037
BEGAIN	13	0.256479	0.073109	0.000451198	1.29237	1.11984	1.49149	13.7127	0.319427	0.0080617	0.0152123	0.60668
BICD1	5	0.196229	0.0990716	0.0476273	1.21681	1.00205	1.47759	2.53935	0.637603	0.0107656	0.0240783	0.685106
BMPR2	4	0.185101	0.0889116	0.0373558	1.20334	1.01089	1.43242	1.67425	0.642674	0.0563141	0.0518106	0.390619
BRD3	3	-0.196726	0.0940522	0.0364678	0.821415	0.683131	0.987692	0.0389749	0.980701	0.00876563	0.0555869	0.90043
BTG2	7	-0.154589	0.041902	0.000224879	0.856767	0.789215	0.930102	6.18585	0.402697	0.0195996	0.0266866	0.495661
BTN3A2	28	-0.0555613	0.0227818	0.0147342	0.945954	0.904644	0.98915	53.9057	0.00156237	0.00622698	0.0117255	0.599882
BX322557.10	5	-0.119715	0.0576374	0.0377973	0.887173	0.792403	0.993276	0.211997	0.994764	0.00276255	0.0169601	0.880962
BZRAP1	5	-0.288617	0.0941638	0.00217634	0.749299	0.623019	0.901175	2.62274	0.6228	0.00875858	0.03431	0.81501
C11orf92	8	0.108695	0.0516467	0.0353272	1.11482	1.0075	1.23358	11.7129	0.110406	-0.0139422	0.0174908	0.45576
C12orf4	7	0.14902	0.0655578	0.02302	1.1607	1.02074	1.31984	4.2496	0.642939	-0.0106695	0.0243084	0.679037
C17orf99	3	-0.249062	0.111567	0.0255881	0.779532	0.626421	0.970066	1.21944	0.543503	0.0815221	0.0907466	0.534057
C19orf60	15	0.0934686	0.0435475	0.0318445	1.09798	1.00815	1.19581	11.6009	0.638322	0.0230397	0.0176794	0.215117
C1QTNF6	6	-0.117354	0.0364034	0.00126543	0.889271	0.828031	0.955039	2.91752	0.7127	-0.0182001	0.0227725	0.468935
C20orf196	12	-0.0926359	0.0388538	0.0171155	0.911525	0.844687	0.983653	8.44241	0.67321	0.000777038	0.013548	0.955393
C21orf2	16	-0.0765934	0.0334355	0.0219761	0.926266	0.867511	0.989001	9.44459	0.853149	0.0113275	0.0109571	0.318756
C21orf7	6	0.301846	0.0961456	0.00169254	1.35235	1.12008	1.63279	1.97838	0.852128	0.0117311	0.0387272	0.777054
C22orf34	6	-0.0874863	0.0411146	0.0333484	0.916231	0.845294	0.993122	1.0366	0.95956	-0.00804185	0.0390904	0.847052
C2orf27A	5	0.138274	0.0660348	0.0362635	1.14829	1.00889	1.30696	7.4426	0.114267	-0.0206321	0.045786	0.682839
C4A	9	0.605478	0.228419	0.00803162	1.83213	1.17091	2.86675	257.579	4.26E-51	0.10658	0.138416	0.466489
C4B	12	-0.462496	0.224984	0.039813	0.62971	0.405163	0.978703	1577.05	0	0.169581	0.183414	0.376954
C4orf32	12	0.123424	0.0464014	0.00781597	1.13136	1.03301	1.23908	8.67556	0.651812	0.0161802	0.0107489	0.163162
C9orf156	7	-0.397607	0.132084	0.00261033	0.671926	0.518668	0.87047	7.08411	0.313139	0.00983523	0.0337573	0.782483
CA6	9	-0.176355	0.0642495	0.00605401	0.838321	0.739128	0.950825	6.45554	0.596343	-0.0257258	0.0190958	0.219895
CABP1	6	-0.316997	0.112525	0.0048455	0.728333	0.58418	0.908057	2.08748	0.836913	0.0140814	0.0450825	0.770382
CACNA1E	4	-0.258938	0.113101	0.0220536	0.771871	0.618402	0.963425	2.48884	0.477312	-0.0208554	0.0843792	0.827839
CALM3	5	0.299496	0.0968195	0.00197916	1.34918	1.11598	1.63111	1.63088	0.803232	-0.0228145	0.0270285	0.46061
CAMK1D	12	-0.158106	0.0763612	0.0384053	0.853759	0.735081	0.991597	8.87789	0.633162	0.000673198	0.0156958	0.966633
CAMK2D	10	0.177184	0.0879383	0.0439183	1.19385	1.00484	1.41842	3.5115	0.940534	-0.0239295	0.0198931	0.263402
CAMLG	7	-0.308526	0.153192	0.0440116	0.734529	0.544012	0.991765	11.6144	0.0711454	0.0407972	0.0345577	0.290877
CAMTA1	7	-0.162701	0.0573737	0.00457098	0.849845	0.759456	0.950993	4.83574	0.565047	0.000780294	0.015391	0.961529
CAMTA2	4	-0.210331	0.104157	0.0434496	0.810316	0.660684	0.993836	4.85998	0.182342	-0.125544	0.0828358	0.268868
CASP10	4	-0.68021	0.267203	0.010907	0.506511	0.300013	0.855139	5.42876	0.142962	0.110834	0.0777103	0.289904
CASP3	7	0.196951	0.0514438	0.000128949	1.21768	1.10089	1.34687	7.96676	0.240548	0.00966262	0.0191533	0.635359
CASQ1	14	0.0912988	0.0427247	0.0326053	1.0956	1.00759	1.19129	19.5002	0.108391	-0.0135105	0.0128265	0.312936
CATSPERG	4	0.188698	0.0759829	0.0130124	1.20768	1.04057	1.40161	3.15634	0.368143	0.0220626	0.0172192	0.328582
CBS	23	-0.0675212	0.0277919	0.0151187	0.934708	0.885154	0.987036	28.1723	0.170042	0.00556534	0.0102802	0.593955
CBX1	3	-0.327717	0.149616	0.0284963	0.720567	0.537425	0.966118	3.7048	0.15686	0.145977	0.124648	0.449929
CBX6	10	-0.241426	0.0660648	0.000257798	0.785507	0.690104	0.894098	10.7367	0.294188	-0.00191808	0.0258745	0.942727
CCDC117	3	-0.610205	0.128908	2.21E-06	0.54324	0.421952	0.699391	0.732446	0.693348	0.0186655	0.0317701	0.661833
CCDC126	11	-0.268724	0.0786964	0.000638558	0.764355	0.655099	0.891831	2.74924	0.986725	-0.0117337	0.0254324	0.655481
CCDC15	4	0.257868	0.0891025	0.003803	1.29417	1.08679	1.54112	0.270411	0.965494	0.0142514	0.0350428	0.72363
CCDC163P	18	0.0574243	0.0272575	0.0351411	1.05911	1.00401	1.11723	17.8906	0.395774	0.0124352	0.0109039	0.270887
CCDC174	3	0.355173	0.162076	0.0284233	1.42643	1.03822	1.9598	1.70256	0.426868	-0.040242	0.134225	0.814563
CCDC23	22	-0.0445707	0.0200641	0.0263225	0.956408	0.919527	0.994769	24.3356	0.277083	-0.016408	0.0107461	0.142452
CCDC41	5	-0.470711	0.195252	0.0159181	0.624558	0.425962	0.915745	9.98107	0.0407478	-0.0343264	0.0489721	0.533818
CCDC50	9	-0.124715	0.0487234	0.0104779	0.882749	0.802348	0.971206	3.37984	0.908313	-0.00891474	0.0141188	0.54783
CCDC82	6	-0.0971879	0.0439847	0.0271342	0.907385	0.832437	0.989082	5.4681	0.361457	-0.0321279	0.0189709	0.165605
CCDC88C	5	-0.304657	0.130699	0.0197545	0.737376	0.570736	0.95267	1.31601	0.858653	-6.93e-05	0.0442655	0.998849
CCL3L3	4	0.0696192	0.0286411	0.0150677	1.0721	1.01357	1.13401	1.80563	0.613711	-0.019837	0.0409226	0.675752
CCL4L1	7	0.0837802	0.0303659	0.00579738	1.08739	1.02456	1.15407	5.25205	0.511917	-0.003786	0.0175951	0.838134
CCL5	4	-0.343026	0.11742	0.00348514	0.70962	0.563736	0.893256	3.60806	0.307015	-0.0392319	0.0373309	0.403543
CCM2	8	-0.157226	0.0720023	0.02899	0.854511	0.742041	0.984028	9.36518	0.22749	0.0278833	0.0194809	0.2023
CCND3	4	0.21302	0.104531	0.041564	1.23741	1.00817	1.51877	2.12802	0.546265	0.000631902	0.0206729	0.978391
CCR5	5	0.171442	0.0638929	0.00729066	1.18702	1.0473	1.34537	1.24495	0.870643	0.00143294	0.0222799	0.952765
CCR6	7	-0.402415	0.140685	0.004231	0.668703	0.507551	0.881021	8.24602	0.220628	0.0230551	0.0512423	0.671601
CCT8	16	-0.063691	0.0291949	0.0291407	0.938295	0.886111	0.993552	14.9144	0.4576	0.00192155	0.0133814	0.887864
CD247	4	0.397429	0.147559	0.00707349	1.48799	1.11429	1.98704	4.16594	0.244094	0.02786	0.0636498	0.704331
CD27-AS1	10	0.256087	0.101701	0.0118012	1.29186	1.05839	1.57684	32.5005	0.000163104	0.0758315	0.0369607	0.0743141
CD302	13	-0.116711	0.0356509	0.0010614	0.889842	0.829786	0.954244	9.1266	0.692081	-0.00958999	0.0133661	0.48803
CD37	8	-0.345469	0.0509016	1.14E-11	0.707888	0.640673	0.782155	8.51062	0.289725	-0.0079587	0.014999	0.614741
CD5	6	-0.613843	0.10814	1.38E-08	0.541267	0.437886	0.669055	11.3043	0.0456694	-0.00256795	0.0331033	0.941892
CD59	6	-0.0956547	0.0254115	0.000167063	0.908778	0.864623	0.955187	2.97057	0.704523	-0.0186557	0.0199149	0.401913
CDC42SE1	11	-0.161756	0.073541	0.0278399	0.850649	0.736463	0.982539	18.2368	0.0510978	0.00471507	0.0261534	0.860923
CDKL1	13	0.122782	0.0552974	0.0263926	1.13064	1.0145	1.26007	19.0396	0.0875784	0.0155065	0.019051	0.432943
CDKN1B	4	-0.396781	0.110886	0.000345878	0.672482	0.541118	0.835735	2.23354	0.525372	-0.045278	0.0351097	0.326193
CEACAM22P	3	-0.255113	0.122557	0.0373797	0.774829	0.609373	0.985208	0.00129186	0.999354	-0.000824579	0.0617249	0.991496
CECR7	6	-0.142001	0.0614156	0.0207702	0.86762	0.769222	0.978605	6.64206	0.24865	-0.010809	0.0361455	0.779802
CEP68	6	-0.112439	0.0491224	0.0220819	0.893652	0.811623	0.983971	3.66586	0.598453	0.0226677	0.0274007	0.454583
CERK	12	-0.186415	0.0703758	0.00807673	0.829929	0.722996	0.952678	14.5322	0.204931	0.0100509	0.0199497	0.625308
CERKL	9	-0.151103	0.0526706	0.00411983	0.859759	0.77543	0.953259	6.75587	0.563187	-0.0278102	0.0226215	0.258649
CERS3	5	0.238093	0.10908	0.0290559	1.26883	1.02459	1.57128	4.43508	0.350315	-0.0301989	0.0262374	0.333152
CERS4	9	-0.152089	0.0450619	0.000737844	0.858912	0.786305	0.938223	7.22102	0.512985	-0.00981839	0.0163582	0.567279
CERS5	12	0.0765896	0.0240366	0.00144067	1.0796	1.02992	1.13168	7.07383	0.793073	-0.000868178	0.0170116	0.960303
CERS6	7	-0.209683	0.0819604	0.0105171	0.810841	0.69051	0.952142	4.24243	0.643906	0.00487597	0.0200438	0.817465
CFL2	8	0.183761	0.090662	0.0426745	1.20173	1.00608	1.43542	6.9653	0.432502	-0.0303833	0.0189561	0.160093
CHAF1A	3	0.22395	0.0752873	0.00293368	1.25101	1.07938	1.44993	3.12462	0.209651	0.26332	0.309143	0.55085
CHI3L1	12	-0.0953714	0.0443429	0.0314944	0.909035	0.833365	0.991576	11.9627	0.366456	0.00815596	0.0127647	0.537216
CHI3L2	14	0.0678628	0.0278574	0.0148474	1.07022	1.01335	1.13028	11.3229	0.583786	-0.00195318	0.0107213	0.858485
CHURC1	22	0.0557736	0.0215874	0.00977693	1.05736	1.01355	1.10306	16.1894	0.758918	0.00952352	0.0123475	0.449552
CITED2	10	-0.303663	0.0788888	0.00011848	0.73811	0.632367	0.861534	9.45779	0.396133	0.0336775	0.0249464	0.213969
CLEC12A	35	0.0782858	0.0391686	0.0456424	1.08143	1.00152	1.16772	49.0857	0.0454199	0.00157218	0.0123635	0.899583
CLEC4A	3	-0.166496	0.0640607	0.00934861	0.846626	0.746727	0.95989	0.164731	0.920935	-0.00254281	0.0288389	0.944012
CLEC4E	6	0.0856209	0.0428735	0.0458191	1.08939	1.00159	1.18489	9.34209	0.0961728	0.0383297	0.0384718	0.375489
CLEC7A	13	0.139054	0.0594331	0.0193003	1.14919	1.02282	1.29116	18.9194	0.0904924	0.00892101	0.0142217	0.543275
CLECL1	18	-0.21406	0.039187	4.69E-08	0.8073	0.747615	0.871749	27.2933	0.0539037	-0.0221767	0.0145944	0.148142
CLN3	4	-0.126239	0.0636352	0.0472785	0.881404	0.77805	0.998487	0.389515	0.9424	-0.0122514	0.0249246	0.671696
CMTM8	6	-0.0777888	0.0333448	0.0196555	0.92516	0.866629	0.987644	1.77644	0.879132	0.00554938	0.0222875	0.81563
CNGA1	5	-0.62432	0.165462	0.000161165	0.535626	0.387273	0.740807	5.09018	0.278169	0.0713244	0.0409955	0.18027
CNN2	3	0.257271	0.0851815	0.00252554	1.2934	1.09452	1.52841	0.380094	0.82692	-0.0244587	0.0634896	0.765904
CNPY4	8	-0.0999381	0.0501469	0.0462718	0.904893	0.820184	0.998351	5.26505	0.627653	-0.000248198	0.0185221	0.989743
CNRIP1	3	0.536886	0.252978	0.0338155	1.71067	1.0419	2.8087	15.9403	0.000345634	0.152817	0.0384585	0.156955
COBLL1	3	0.202544	0.100599	0.0440739	1.22451	1.00539	1.4914	1.65081	0.438057	0.0404579	0.0315584	0.421726
COG6	10	-0.153526	0.0606126	0.011312	0.857678	0.761605	0.96587	12.4012	0.191625	0.0411168	0.0262077	0.155313
COLQ	11	-0.127878	0.0414176	0.00201823	0.87996	0.811349	0.954374	4.38324	0.928407	-0.00187676	0.0110199	0.868536
COMMD7	6	0.214482	0.0850966	0.0117203	1.23922	1.04885	1.46415	9.83532	0.0800382	-0.00875737	0.0451106	0.855533
COPS3	17	-0.0877393	0.0374044	0.0189918	0.916	0.851248	0.985677	6.91942	0.974783	-0.00622717	0.0114537	0.594649
COPS6	3	-0.254704	0.12229	0.0372711	0.775146	0.609942	0.985097	0.718187	0.698309	0.0256403	0.0602499	0.743856
CORO6	3	-0.338961	0.111043	0.00226922	0.712511	0.573152	0.885753	0.666836	0.716471	0.0183385	0.068981	0.834582
COX10	3	0.387021	0.134915	0.00412258	1.47259	1.13042	1.91833	1.83446	0.399624	-0.0669647	0.0611242	0.470992
COX14	6	-0.17056	0.0488531	0.000480711	0.843193	0.7662	0.927922	5.96583	0.309558	-0.0712658	0.0358999	0.118107
CPA3	5	0.373705	0.114898	0.00114393	1.45311	1.1601	1.82012	5.54161	0.236096	0.0409238	0.029482	0.259231
CPT1B	7	-0.186834	0.0783215	0.017057	0.829581	0.711525	0.967225	8.14529	0.227651	0.0085578	0.0317822	0.798485
CREB5	12	0.0662749	0.0329414	0.0442305	1.06852	1.00171	1.13979	12.4535	0.330539	-0.0189094	0.012015	0.146607
CRHR1-IT1	13	-0.129281	0.0421594	0.00216598	0.878727	0.809035	0.954423	18.7404	0.09499	-0.0122647	0.0297766	0.688332
CRNKL1	7	0.301482	0.128245	0.0187318	1.35186	1.0514	1.73819	7.80943	0.2524	-0.0304893	0.0671108	0.668646
CRTC3	4	-0.525495	0.162175	0.00119407	0.591263	0.430263	0.812506	10.108	0.0176704	-0.140771	0.0474738	0.0973993
CRYGN	4	0.499887	0.180318	0.00556702	1.64853	1.15773	2.3474	1.99127	0.574221	-0.0418155	0.0453428	0.453776
CRYGS	3	0.490235	0.129604	0.000155223	1.6327	1.26644	2.10488	1.69647	0.428171	0.0368503	0.0533575	0.615221
CSNK1G3	3	0.359072	0.117733	0.00228927	1.432	1.13691	1.80368	1.63965	0.440509	0.0196227	0.0221507	0.53848
CST3	10	-0.0741034	0.02965	0.012445	0.928576	0.87615	0.984138	5.71204	0.768357	-0.00570543	0.0127556	0.66653
CTA-14H9.5	5	-0.307988	0.107675	0.00423167	0.734924	0.595097	0.907606	14.7629	0.00521907	-0.14153	0.107248	0.278619
CTA-29F11.1	9	-0.0788749	0.0312145	0.0115083	0.924156	0.86931	0.982461	7.72292	0.460993	0.0423973	0.0265939	0.15491
CTB-55O6.12	5	0.052811	0.0259493	0.0418345	1.05423	1.00195	1.10924	0.632953	0.959332	0.0100559	0.0266323	0.730871
CTD-2306M10.1	3	-0.164472	0.0699659	0.0187358	0.848341	0.73963	0.973031	1.83012	0.400492	-0.0535031	0.0466944	0.456807
CTD-2540F13.2	3	-0.239732	0.0859405	0.00527878	0.786839	0.664862	0.931193	1.05047	0.591415	-0.0259936	0.0406249	0.637635
CTD-2651B20.3	4	0.103732	0.0358961	0.00385499	1.1093	1.03394	1.19016	1.55358	0.669961	0.012802	0.0289066	0.701151
CTD-3162L10.1	5	-0.170491	0.0614568	0.00553445	0.843251	0.747556	0.951195	1.59376	0.809914	0.0214237	0.0587768	0.739667
CTLA4	4	0.215168	0.0922002	0.019611	1.24007	1.03506	1.48569	3.25146	0.354456	0.0285676	0.0771943	0.746843
CWC15	3	-0.174785	0.0868999	0.0442901	0.839638	0.708143	0.995549	1.45905	0.482139	0.0446193	0.257313	0.890694
CXCL10	5	0.280609	0.0739636	0.000148309	1.32394	1.14527	1.53048	2.4743	0.649244	0.0199723	0.0179666	0.347367
CXCR6	8	0.238136	0.0568443	2.80E-05	1.26888	1.1351	1.41843	5.82705	0.560083	0.0175282	0.0144709	0.271328
CYB5R1	9	0.142406	0.0465744	0.00223109	1.15305	1.05245	1.26326	5.44273	0.709377	0.0102151	0.0147635	0.511279
CYBRD1	20	-0.077172	0.0330151	0.0194146	0.925731	0.867724	0.987615	35.0233	0.013877	0.00505098	0.0111979	0.65733
DAAM1	13	0.104282	0.0506428	0.0394782	1.10991	1.00503	1.22574	13.5683	0.329123	0.0167798	0.014041	0.257196
DARC	5	-0.233257	0.052277	8.12E-06	0.79195	0.714823	0.877398	3.99512	0.406667	-0.0366205	0.020847	0.177236
DCBLD1	12	-0.173856	0.0629172	0.00572291	0.840418	0.742915	0.950718	4.41837	0.956045	0.0101924	0.0171865	0.566318
DCTN5	17	0.089799	0.0427219	0.0355585	1.09395	1.00608	1.1895	24.2481	0.0842235	-0.00838482	0.013312	0.538257
DEF8	4	0.27345	0.132436	0.0389452	1.31449	1.01397	1.70408	3.0267	0.387527	0.0185036	0.0512297	0.752543
DEFA3	7	-0.0894437	0.0387438	0.020966	0.91444	0.84757	0.986585	6.56459	0.362994	-0.0430768	0.0244268	0.138099
DENND5B	5	0.121669	0.0560469	0.0299424	1.12938	1.01189	1.26052	2.41016	0.660793	0.015629	0.0153631	0.383907
DENND6B	5	0.342201	0.150139	0.0226531	1.40804	1.0491	1.8898	8.06973	0.0890572	-0.0134802	0.0646587	0.848205
DGKQ	14	-0.0755875	0.0332955	0.0231954	0.927199	0.868623	0.989725	15.4695	0.278968	-0.018458	0.0152109	0.248296
DHFR	19	0.061042	0.0164007	0.000197713	1.06294	1.02932	1.09767	22.9926	0.190873	0.00763308	0.0105259	0.478209
DIDO1	7	-0.332238	0.108373	0.00217162	0.717317	0.580046	0.887073	6.14041	0.407646	-0.00966429	0.0317457	0.773065
DLEC1	3	-0.43189	0.15951	0.00677715	0.649281	0.474958	0.887586	0.539424	0.763599	0.104557	0.183767	0.670686
DLG5	18	0.114444	0.0562709	0.0419706	1.12125	1.00416	1.25199	8.13173	0.963648	0.00145128	0.014765	0.922922
DNAJB4	4	-0.362784	0.170653	0.0335152	0.695737	0.497946	0.972093	0.767818	0.857148	-0.0337868	0.0551468	0.602478
DNAJB5	7	-0.192352	0.0964583	0.0461359	0.825016	0.682898	0.996712	11.8694	0.064946	0.0185329	0.0187973	0.36944
DNAJC15	8	0.0727033	0.0249514	0.00357067	1.07541	1.02408	1.12931	6.84184	0.445531	0.00124798	0.0338699	0.971803
DNAJC21	3	-0.190885	0.0879246	0.0299309	0.826228	0.695436	0.981619	0.083498	0.95911	0.00964158	0.0347885	0.827882
DND1P1	6	-0.118952	0.0421712	0.00479203	0.887851	0.817416	0.964354	7.20835	0.2056	0.00281278	0.0351466	0.940057
DOCK2	8	-0.165542	0.0776683	0.0330566	0.847434	0.727769	0.986776	7.9327	0.338566	0.0278981	0.0166581	0.145006
DOCK7	8	-0.171003	0.0582688	0.00333847	0.842819	0.751857	0.944787	5.52294	0.596418	-0.0209325	0.0189889	0.31255
DOM3Z	4	1.84667	0.893759	0.0388113	6.33867	1.09955	36.5411	309.198	1.02E-66	0.463374	0.177513	0.120745
DPEP3	3	-0.394914	0.192833	0.0405638	0.673738	0.461688	0.983181	2.33455	0.311214	0.0355595	0.0264465	0.407101
DPH3	6	0.244304	0.104296	0.0191592	1.27673	1.04069	1.56631	4.06106	0.540659	-0.0296945	0.0272478	0.337058
DSTYK	18	-0.0791001	0.0298597	0.00807161	0.923947	0.871425	0.979635	17.2348	0.43857	0.000668725	0.0111575	0.95295
DTD1	4	0.202438	0.0869091	0.0198428	1.22438	1.03262	1.45176	2.54928	0.466451	0.0352614	0.0361219	0.431928
DUS2L	6	0.111674	0.0418741	0.00765561	1.11815	1.03004	1.21379	3.85809	0.570023	0.0147542	0.0321106	0.669751
DUSP12	6	-0.361923	0.0947458	0.000133483	0.696336	0.578322	0.838432	1.67433	0.892117	-0.00071518	0.0143745	0.962704
DUSP23	5	0.207187	0.104793	0.0480305	1.23021	1.00179	1.51071	4.49731	0.342866	0.0643098	0.0661302	0.402542
EAF2	7	-0.691087	0.245032	0.00479639	0.501031	0.309948	0.809916	32.823	1.13E-05	0.00527767	0.0657623	0.939149
ECHDC2	7	0.0683434	0.0318933	0.0321229	1.07073	1.00585	1.1398	1.15911	0.978856	0.0179821	0.0313437	0.591006
EFCAB13	4	-0.236789	0.0845317	0.00509152	0.789158	0.668666	0.931362	1.26265	0.73802	-0.00684241	0.0234939	0.798294
EFHC1	9	-0.200213	0.0755304	0.0080311	0.818556	0.70592	0.949164	5.96076	0.651627	0.0148413	0.0191297	0.463253
EFTUD2	12	0.233628	0.0630467	0.000210868	1.26317	1.11634	1.42932	10.8893	0.452584	0.0346718	0.0166845	0.0644049
EIF4E	4	-0.111673	0.055587	0.0445403	0.894337	0.802019	0.997282	2.36015	0.501095	-0.0621296	0.0497553	0.33812
ELP3	22	0.068907	0.03093	0.0258915	1.07134	1.00832	1.13829	16.3028	0.752402	0.00361307	0.0100933	0.724118
EML3	14	-0.0744206	0.0292832	0.0110405	0.928281	0.876503	0.983118	9.76816	0.712774	-0.0092555	0.012234	0.46392
ENG	7	0.146759	0.0737733	0.0466656	1.15807	1.00217	1.33824	5.62474	0.46651	-0.009922	0.0202195	0.644404
ENO3	4	0.268288	0.135938	0.0484266	1.30772	1.00185	1.70698	2.00093	0.572213	-0.0244913	0.029356	0.491895
ENTPD1	13	0.124304	0.0481377	0.00981575	1.13236	1.03041	1.2444	9.61395	0.649788	0.00440715	0.0175741	0.80661
EP400NL	6	0.12084	0.0599271	0.0437525	1.12844	1.00339	1.26909	1.69172	0.889941	0.0159488	0.0147107	0.339269
EPAS1	6	0.300227	0.116445	0.00992943	1.35017	1.07465	1.69632	2.20031	0.820791	0.0292391	0.0316475	0.407828
EPB41L2	6	0.148908	0.0659899	0.0240376	1.16057	1.01976	1.32081	4.22744	0.517156	0.0055957	0.0237204	0.825095
EPHA4	7	-0.0908797	0.0454326	0.0454659	0.913128	0.835331	0.99817	4.79599	0.570233	0.000132964	0.0177595	0.994316
ERAL1	3	0.395878	0.151009	0.00875289	1.48569	1.10506	1.99742	2.01922	0.364361	0.0401275	0.0285571	0.393755
ERCC2	5	0.144102	0.0558781	0.00991248	1.155	1.03519	1.28869	3.47943	0.481013	0.00920516	0.0271561	0.756971
ERICH1	18	-0.0899533	0.0329107	0.00627111	0.913974	0.856879	0.974873	15.7537	0.541356	-0.00392223	0.0094711	0.684281
ESPN	6	0.190507	0.0415781	4.61E-06	1.20986	1.11518	1.31259	3.77615	0.582074	0.014284	0.0149426	0.393243
ETS2	13	0.184978	0.0548671	0.000747902	1.20319	1.08052	1.3398	20.3987	0.0599107	0.0310017	0.0196894	0.143666
ETV7	11	-0.117005	0.0459177	0.0108298	0.889581	0.813017	0.973355	25.209	0.00496319	0.024	0.0188468	0.23477
EXOC2	14	-0.121492	0.0445147	0.00634758	0.885598	0.811605	0.966336	15.6103	0.270816	-0.0180346	0.0158705	0.277989
EXOSC1	3	0.26448	0.0966483	0.00620922	1.30275	1.07794	1.57446	1.33715	0.512438	-0.0258978	0.022501	0.455392
EXTL2	4	0.265517	0.130811	0.0423784	1.30411	1.00917	1.68524	25.6154	1.15E-05	0.0674673	0.0208888	0.0839637
EYA3	4	0.25295	0.107913	0.0190779	1.28782	1.04231	1.59115	1.09901	0.777314	-0.0288122	0.0670326	0.709203
F13A1	13	0.102865	0.0522496	0.0489854	1.10834	1.00046	1.22786	15.2915	0.22588	-0.0027534	0.0179547	0.880897
FAAH	5	-0.113375	0.0371796	0.00229314	0.892816	0.830069	0.960307	2.79751	0.592263	-0.0188163	0.0237479	0.486039
FAIM	7	-0.288508	0.13946	0.0385688	0.749381	0.570154	0.984947	3.34603	0.764329	0.00217069	0.0366892	0.955113
FAM118A	16	0.0851393	0.029408	0.00379034	1.08887	1.02788	1.15347	26.8443	0.0300307	0.00505361	0.015074	0.742404
FAM118B	17	0.110695	0.0328273	0.000746129	1.11705	1.04744	1.19129	18.7552	0.281561	0.0130109	0.0097053	0.200004
FAM120A	3	0.543799	0.21924	0.0131243	1.72254	1.12085	2.64722	0.56053	0.755584	0.018046	0.0399307	0.729781
FAM151B	8	0.269273	0.0642665	2.79E-05	1.30901	1.15409	1.48473	4.79666	0.684761	0.0267988	0.0133779	0.0920143
FAM153A	7	-0.0809612	0.0296667	0.00635216	0.922229	0.870134	0.977444	2.95271	0.814759	0.0130844	0.0170136	0.4766
FAM160A1	4	-0.177317	0.0712056	0.0127668	0.837514	0.728418	0.96295	0.451272	0.929459	-0.0379667	0.058692	0.584036
FAM213B	10	0.32927	0.0740303	8.68E-06	1.38995	1.20222	1.607	17.15	0.0464181	-0.0316233	0.0261412	0.26092
FAM221B	5	-0.209665	0.0713299	0.00328876	0.810856	0.70506	0.932526	4.38129	0.356856	0.00815981	0.0214577	0.729068
FAM43A	13	-0.126022	0.0462432	0.00642633	0.881596	0.805205	0.965234	13.7191	0.319004	0.00267657	0.0125155	0.834569
FAM76B	14	-0.125097	0.0633704	0.0483752	0.882412	0.779344	0.99911	26.709	0.0136334	-0.0433386	0.0222323	0.075012
FAM86C1	8	-0.0656326	0.0305464	0.0316648	0.936475	0.882053	0.994255	2.31067	0.940667	-0.00550266	0.0274374	0.847673
FANK1	6	-0.261162	0.0903165	0.00383246	0.770156	0.645208	0.919301	1.43539	0.920403	0.0219429	0.0323728	0.535069
FBXL15	3	0.543425	0.224643	0.0155605	1.72189	1.10863	2.6744	1.39387	0.498109	-0.14599	0.124663	0.449938
FBXO34	5	0.172649	0.0826186	0.0366442	1.18845	1.01077	1.39735	3.43656	0.487589	0.018276	0.0207307	0.442916
FBXO38	8	0.2125	0.0658287	0.00124623	1.23677	1.08706	1.40709	6.05863	0.532921	-0.00508741	0.0168393	0.772763
FCGR2C	7	0.169926	0.037686	6.51E-06	1.18522	1.10083	1.27608	7.29441	0.294476	0.018488	0.0264941	0.516402
FCRL3	25	-0.100691	0.0288945	0.000492537	0.904212	0.854427	0.956899	22.3978	0.555535	0.00565601	0.0109181	0.609378
FCRL5	19	-0.107397	0.0336752	0.00142667	0.898169	0.840801	0.959451	24.8068	0.130332	-0.00295194	0.0148212	0.844493
FGD6	6	0.179093	0.0693933	0.00985606	1.19613	1.04402	1.3704	2.82895	0.726337	0.00827246	0.0297033	0.794431
FKSG48	8	0.117043	0.0482611	0.0153	1.12417	1.0227	1.2357	9.12536	0.24378	0.0183252	0.0291169	0.552304
FLCN	5	0.159007	0.0773234	0.0397445	1.17235	1.00748	1.36419	9.70921	0.0456215	-0.00829703	0.0405614	0.851011
FLT1	7	-0.125656	0.059854	0.0357834	0.881918	0.784295	0.991692	11.0653	0.0863779	-0.0215436	0.0184016	0.294456
FNBP4	3	0.218784	0.107923	0.0426406	1.24456	1.00728	1.53774	1.46148	0.481552	0.0336484	0.0358329	0.520009
FOXRED1	21	0.115564	0.0497167	0.0201017	1.12251	1.01828	1.2374	17.0758	0.648048	0.00560032	0.00972366	0.571411
FRAT1	4	0.109254	0.0495306	0.0273991	1.11545	1.01225	1.22916	4.53814	0.208914	0.0318939	0.0225782	0.293297
FRAT2	20	0.143341	0.0285958	5.37E-07	1.15412	1.09122	1.22066	25.1538	0.15554	-0.00296111	0.0109157	0.789269
FRMD4B	7	-0.0931696	0.0359934	0.00963899	0.911039	0.848983	0.977631	3.27826	0.773198	-0.0297073	0.0267151	0.316725
FRS3	8	-0.219075	0.068251	0.00132807	0.803261	0.702685	0.918234	6.94623	0.4345	-0.0407706	0.0246458	0.149157
FZD2	7	0.143917	0.047571	0.00248377	1.15479	1.05198	1.26764	5.24487	0.512812	0.00133037	0.0124695	0.919183
GALK1	3	-0.492427	0.193772	0.011045	0.611142	0.418023	0.893478	3.81749	0.148266	-0.0316106	0.0937832	0.793034
GALT	6	0.287571	0.102284	0.00493127	1.33319	1.091	1.62913	3.64808	0.601109	0.00333639	0.0271572	0.908148
GATAD2A	10	0.100693	0.0386898	0.00925278	1.10594	1.02517	1.19306	4.67568	0.861615	0.00488274	0.0174084	0.786225
GBA2	25	-0.0811657	0.0361287	0.0246676	0.922041	0.859007	0.9897	29.1578	0.214249	0.00662092	0.0118312	0.58115
GDPD3	4	-0.692277	0.239091	0.00378617	0.500436	0.313206	0.799589	5.208	0.157185	-0.257043	0.170276	0.27022
GDPD5	17	0.0945115	0.0458949	0.039465	1.09912	1.00457	1.20258	22.3288	0.132888	0.00472655	0.0142723	0.745098
GFPT2	6	-0.303542	0.138664	0.0285934	0.738199	0.562523	0.968738	2.83161	0.725927	0.0140632	0.019444	0.509546
GGH	6	-0.184399	0.0791677	0.0198474	0.831604	0.712078	0.971193	4.75178	0.446919	-0.0148214	0.0250114	0.585337
GHRLOS	12	0.0943804	0.0417647	0.0238327	1.09898	1.0126	1.19272	5.57569	0.900124	-0.0157333	0.0241048	0.528665
GIMAP5	8	-0.165845	0.0701401	0.018055	0.847177	0.738363	0.972028	16.3988	0.0217121	0.0106981	0.0224219	0.650154
GIMAP6	8	0.150214	0.0637419	0.0184434	1.16208	1.0256	1.31673	9.79167	0.20069	-0.00853924	0.0192303	0.672573
GIMAP7	8	-0.322921	0.0921689	0.000459056	0.724031	0.604368	0.867387	10.845	0.145522	0.0268285	0.0281463	0.377304
GIT1	11	-0.115192	0.0523666	0.0278265	0.891195	0.804262	0.987525	21.274	0.0192619	-0.0165518	0.0262228	0.543606
GIT2	3	-0.240375	0.0988996	0.0150782	0.786333	0.647771	0.954534	1.25856	0.532976	-0.0438387	0.0407482	0.476751
GLIPR2	7	-0.474298	0.122306	0.000105341	0.622322	0.489673	0.790905	6.69291	0.350182	0.0246695	0.0250286	0.369566
GLS	9	-0.587002	0.12714	3.89E-06	0.555992	0.433356	0.713332	11.8168	0.159566	-0.0655516	0.0340676	0.095741
GLTP	5	-0.19597	0.0852102	0.0214573	0.822037	0.695599	0.971457	1.58629	0.811255	-0.00296679	0.0556703	0.960849
GLTPD1	3	0.698186	0.184125	0.00014949	2.0101	1.40116	2.88369	1.52231	0.467127	-0.0461352	0.0899188	0.698208
GNLY	15	0.0629715	0.0267128	0.0184056	1.065	1.01067	1.12224	13.2494	0.506989	-0.000244143	0.0103147	0.981476
GOLGA8A	7	0.155891	0.0777509	0.0449621	1.1687	1.00351	1.36109	4.01663	0.674425	-0.0601611	0.0541958	0.317482
GOLGB1	13	0.269869	0.0709298	0.000141956	1.30979	1.13979	1.50515	42.2283	3.05E-05	0.00281931	0.02327	0.905752
GORASP1	3	0.319961	0.152244	0.0355853	1.37707	1.0218	1.85588	0.344879	0.841609	0.0437312	0.117557	0.773275
GPATCH1	10	-0.151735	0.0496462	0.0022407	0.859216	0.779548	0.947026	11.722	0.229439	0.0151721	0.0254032	0.566854
GPR126	6	0.172944	0.0788938	0.0283715	1.1888	1.01848	1.3876	6.00437	0.305794	-0.00502502	0.0218894	0.829691
GPR137B	11	-0.199009	0.0621643	0.00136789	0.819542	0.725531	0.925735	4.26894	0.9344	0.0172971	0.0156328	0.297223
GPR25	3	-0.454369	0.154887	0.00335114	0.634849	0.468627	0.860028	2.16476	0.338788	0.0415691	0.0321235	0.418844
GRB10	5	-0.401993	0.157655	0.0107775	0.668986	0.491155	0.911203	8.69694	0.0691373	-0.0747679	0.0266959	0.0678123
GRIK1	4	-0.39903	0.133874	0.00287638	0.670971	0.516117	0.872286	1.84107	0.606038	0.0112629	0.0301408	0.744539
GSDMB	24	-0.119776	0.0437413	0.00617617	0.887119	0.814233	0.96653	16.2248	0.845479	-0.0117015	0.013884	0.40841
GSTM3	25	-0.0442617	0.0170213	0.00931257	0.956704	0.925313	0.989159	16.2372	0.879324	0.00277983	0.0104135	0.79189
GTF2E2	8	-0.150929	0.0715544	0.0349193	0.859909	0.747384	0.989374	4.21336	0.754901	-0.0269664	0.025819	0.336524
GTPBP10	13	0.181411	0.0576404	0.00164794	1.19891	1.07083	1.3423	17.3797	0.135865	0.0329953	0.0159239	0.0625501
GTSF1	5	-0.204424	0.0953881	0.0321066	0.815116	0.67612	0.982688	3.73438	0.443146	-0.0190741	0.0318314	0.591256
GXYLT1	10	0.19113	0.0675957	0.00469053	1.21062	1.0604	1.38212	11.5162	0.241979	-0.0119179	0.0174662	0.514293
H6PD	5	0.182955	0.062969	0.00366698	1.20076	1.06134	1.35849	4.81681	0.306616	-0.0253927	0.0191613	0.276991
HBM	3	-0.234361	0.0879352	0.00769524	0.791076	0.665834	0.939875	0.921692	0.63075	0.0204414	0.0300405	0.619625
HBQ1	7	-0.153678	0.0713873	0.0313391	0.857548	0.745577	0.986335	8.40486	0.209917	-0.0191451	0.0254979	0.486557
HCAR1	3	-0.336611	0.163738	0.0398027	0.714187	0.518126	0.984438	1.74103	0.418737	0.00500366	0.0728005	0.956313
HCG11	7	-0.236609	0.055407	1.95E-05	0.7893	0.708074	0.879843	9.94901	0.126816	-0.0404156	0.0335615	0.282393
HDHD2	6	0.139178	0.0479505	0.00370144	1.14933	1.04623	1.26259	3.26108	0.659806	0.0169149	0.0156331	0.340125
HEG1	9	-0.19242	0.0605337	0.00147924	0.82496	0.732666	0.928882	6.18855	0.626121	0.0152941	0.0164269	0.382822
HEXB	9	0.0761696	0.0321342	0.0177708	1.07915	1.01327	1.1493	6.4234	0.599916	-0.00836834	0.014846	0.590566
HHAT	3	0.362608	0.17723	0.0407587	1.43707	1.01535	2.03395	1.70183	0.427024	-0.016684	0.048764	0.790136
HIST1H4H	16	0.132539	0.0581938	0.0227539	1.14172	1.01865	1.27967	44.6621	8.66E-05	-0.0234551	0.0200561	0.26174
HIST1H4K	4	-0.394107	0.17187	0.021845	0.674282	0.481441	0.944366	31.1261	8.00E-07	-0.154775	0.0535396	0.101727
HLA-A	6	-0.688044	0.279449	0.0138107	0.502558	0.290613	0.869076	257.181	1.58E-53	0.177297	0.141267	0.277785
HLA-DQA2	19	-0.474685	0.232439	0.0411329	0.622081	0.394449	0.981078	3466.37	0	-0.157508	0.173617	0.376973
HLA-DQB1-AS1	15	0.826421	0.165833	6.25E-07	2.28513	1.65101	3.16279	1070.94	9.29E-220	-0.0982598	0.116	0.412281
HLA-DQB2	8	-2.01139	0.610505	0.000985506	0.133803	0.0404382	0.442728	745.415	1.11E-156	-0.228469	0.22397	0.347043
HLA-DRB1	9	0.806166	0.283962	0.00452563	2.23931	1.28351	3.90685	892.348	2.53E-187	0.098151	0.177269	0.597028
HLA-DRB5	15	0.92875	0.154228	1.72E-09	2.53134	1.87098	3.42478	812.946	1.88E-164	0.00436926	0.0777846	0.95606
HLA-L	5	-0.396414	0.117548	0.000745301	0.672728	0.534294	0.84703	53.1265	8.02E-11	0.0590659	0.0652049	0.431792
HMGN3	4	-0.23944	0.119724	0.0455071	0.787069	0.622446	0.99523	2.37953	0.497456	0.0170576	0.0196164	0.476221
HNRNPH3	3	-0.345862	0.13635	0.0111945	0.70761	0.541665	0.924395	0.413195	0.813347	-0.0333928	0.0528692	0.641367
HNRPLL	4	0.165716	0.0774941	0.0324813	1.18024	1.01392	1.37383	1.90423	0.592521	0.0320796	0.0238292	0.310517
HOMEZ	3	-0.346143	0.142178	0.0149091	0.707411	0.535362	0.934751	0.757011	0.684884	-0.0282995	0.053076	0.688155
HOPX	5	-0.271771	0.118769	0.0221242	0.762029	0.603773	0.961767	4.09767	0.392949	-0.00634453	0.0254881	0.819491
HOXA5	8	-0.200098	0.0867868	0.0211314	0.818651	0.690596	0.970449	20.288	0.00498012	-0.0420078	0.0652432	0.543475
HPD	5	-0.187958	0.0869279	0.0306009	0.82865	0.698838	0.982575	5.03594	0.283629	-0.0487299	0.0462307	0.369247
HPSE	7	0.163056	0.0823738	0.0477638	1.1771	1.0016	1.38335	3.56499	0.735304	0.00443495	0.0176011	0.811094
HRASLS	3	0.179279	0.0873835	0.0402054	1.19635	1.00804	1.41985	2.43574	0.295859	0.0465028	0.0298033	0.362839
HS2ST1	5	-0.190477	0.0824535	0.0208818	0.826565	0.70322	0.971545	1.13844	0.888126	-0.0131349	0.0205829	0.568754
HSD3B7	8	0.258366	0.0724858	0.000364745	1.29481	1.12333	1.49248	7.20362	0.407992	0.0326103	0.0273098	0.277506
HSF2	14	0.121	0.0531888	0.0229109	1.12862	1.01689	1.25264	9.35847	0.745363	-0.00427422	0.0173557	0.809634
HSPG2	4	0.0948686	0.0356055	0.00771166	1.09951	1.0254	1.17899	2.57566	0.461773	-0.032091	0.0311447	0.411132
HTRA1	5	0.255791	0.12038	0.0335978	1.29148	1.02004	1.63515	3.23205	0.519769	0.0521306	0.0311556	0.192875
ICA1L	11	-0.158828	0.0654903	0.0152995	0.853143	0.75037	0.969993	18.0968	0.0533525	0.00946514	0.0287364	0.749406
ICAM5	5	0.355244	0.153412	0.020579	1.42653	1.05607	1.92694	15.5279	0.00372265	0.098787	0.0347264	0.065392
ICOSLG	6	-0.156121	0.0553639	0.00480364	0.855455	0.767486	0.953507	2.18381	0.823171	-0.0174419	0.0183825	0.396433
ID3	5	0.482106	0.122976	8.84E-05	1.61948	1.27261	2.06089	5.30661	0.257258	0.0409677	0.101147	0.712605
IDUA	8	-0.156109	0.0641328	0.0149268	0.855466	0.754418	0.970049	1.72143	0.973641	0.0133791	0.0288498	0.659174
IFIT1	5	-0.337734	0.112942	0.00278678	0.713385	0.571723	0.890148	3.02863	0.553045	-0.0232222	0.0263099	0.442428
IFIT5	14	-0.125687	0.0374495	0.000790331	0.881891	0.819478	0.949058	7.72454	0.861071	-0.00773906	0.010209	0.463041
IFITM1	10	0.489433	0.13976	0.000461873	1.63139	1.24049	2.14548	25.5151	0.00245125	0.0379471	0.0447974	0.421565
IFITM3	14	-0.235607	0.0436386	6.70E-08	0.790091	0.725323	0.860644	15.3796	0.28426	0.00150293	0.0208828	0.943811
IFNG-AS1	15	-0.0415466	0.0184829	0.0245867	0.959305	0.925174	0.994694	15.7452	0.329183	0.00779905	0.0104587	0.469119
IFNGR2	20	0.126465	0.0389556	0.00116881	1.13481	1.05139	1.22485	17.685	0.543566	-0.0113206	0.0119787	0.357142
IL1RN	6	-0.261906	0.124687	0.0356838	0.769583	0.602726	0.982633	7.85823	0.164224	0.0510108	0.0205902	0.0683993
IL23R	5	0.287921	0.0878036	0.0010412	1.33365	1.1228	1.5841	2.28904	0.682765	0.0161863	0.0289546	0.615162
ILDR1	3	0.401063	0.105513	0.000144075	1.49341	1.21441	1.83651	2.43747	0.295604	-0.0239084	0.0168127	0.390171
IMMP2L	14	-0.212118	0.0556935	0.000139721	0.808869	0.725222	0.902164	11.213	0.592977	0.00542681	0.0184975	0.774243
IMMT	7	0.0836084	0.0335988	0.0128307	1.0872	1.01791	1.16121	6.81342	0.338447	0.0255661	0.0355309	0.504023
IMPAD1	4	-0.316709	0.147545	0.0318315	0.728543	0.545584	0.972855	1.03192	0.793529	-0.0190642	0.0328688	0.620545
INCENP	7	-0.309196	0.109191	0.00463038	0.734037	0.592615	0.909209	6.51677	0.367852	0.0314264	0.0233388	0.235949
INO80C	11	0.186119	0.0810532	0.0216609	1.20457	1.02763	1.41197	13.0196	0.22258	-0.013654	0.0186047	0.481688
INO80E	8	-0.470655	0.219766	0.0322239	0.624593	0.406003	0.960872	24.6164	0.000887193	0.0766168	0.0484392	0.164801
INSIG1	8	-0.097557	0.047489	0.0399458	0.907051	0.826434	0.995531	4.5264	0.717536	0.0169395	0.0217336	0.465356
INTS4	14	-0.133342	0.0496067	0.0071884	0.875166	0.79408	0.964531	7.77989	0.857638	-0.0100312	0.0141677	0.492447
INTS8	5	0.194652	0.0880002	0.0269697	1.21489	1.02242	1.44359	6.29646	0.178076	0.0188683	0.0627173	0.783176
IPP	13	-0.101666	0.0490019	0.0380114	0.903331	0.820608	0.994394	17.8417	0.120581	-0.0171522	0.0123685	0.192973
IQCB1	19	0.172811	0.0428274	5.46E-05	1.18864	1.09294	1.29273	59.3922	2.56E-06	0.0184642	0.0152114	0.241405
IQGAP1	8	0.292096	0.0427972	8.79E-12	1.33923	1.23148	1.45642	6.51415	0.481153	-0.0170734	0.0185564	0.39302
IRF6	10	-0.09409	0.0382462	0.0138895	0.910201	0.844464	0.981054	5.02736	0.831917	0.011639	0.0128229	0.390575
ISCA2	7	0.116766	0.0453523	0.0100344	1.12386	1.02827	1.22833	2.31335	0.888744	-0.0318321	0.066893	0.654235
ISG20	8	0.242326	0.0813391	0.00288992	1.27421	1.08643	1.49444	18.5165	0.00984474	-0.00254404	0.0477896	0.959274
ISL2	8	0.123048	0.0532434	0.0208299	1.13094	1.01887	1.25534	8.58966	0.283474	0.0117309	0.0153397	0.473421
ITCH	4	0.172626	0.0847052	0.0415539	1.18842	1.00663	1.40305	1.78146	0.618977	-0.00243299	0.0232831	0.926311
ITGAE	6	-0.263794	0.123987	0.0333714	0.768132	0.602415	0.979436	1.00699	0.962	0.0164562	0.0491134	0.75441
ITGAL	9	-0.480787	0.185868	0.00968965	0.618296	0.429519	0.890043	29.8022	0.00022909	-0.0691439	0.050884	0.216351
ITGAM	4	0.914401	0.217003	2.51E-05	2.49528	1.63081	3.818	5.32568	0.149445	-0.120428	0.0742196	0.246147
ITGAX	12	0.114694	0.0285263	5.80E-05	1.12153	1.06054	1.18602	7.74637	0.735828	0.032835	0.0301152	0.301149
ITGB2	12	-0.109799	0.0422922	0.00942613	0.896014	0.824736	0.973452	12.8148	0.305605	0.00730303	0.0198882	0.721119
JUP	11	0.11943	0.0458916	0.00925609	1.12685	1.02992	1.23291	23.0339	0.010622	0.0133884	0.0211186	0.541881
KANSL1-AS1	7	-0.0835032	0.0266731	0.00174442	0.919888	0.873032	0.969259	12.1054	0.0596576	0.0250171	0.0258432	0.377488
KAT2B	9	-0.127549	0.060672	0.0355294	0.88025	0.781558	0.991405	7.78542	0.454707	0.00622222	0.0202852	0.767967
KB-431C1.3	9	-0.0444463	0.0220761	0.0440808	0.956527	0.916022	0.998824	8.19787	0.414384	-0.0224772	0.0158826	0.199919
KCNC3	3	0.310569	0.142103	0.0288512	1.3642	1.03257	1.80235	0.0217469	0.989185	0.00626858	0.0533449	0.925532
KCNN4	18	-0.0576705	0.0249437	0.0207765	0.943961	0.898921	0.991258	9.01283	0.939858	0.0150527	0.0103127	0.163748
KCNQ5	8	0.157461	0.0741636	0.0337401	1.17054	1.01217	1.35367	4.69308	0.69736	0.0119689	0.0263422	0.665542
KDM5B	8	0.180667	0.0824656	0.0284649	1.19802	1.01922	1.40818	8.3319	0.304239	0.00691976	0.023966	0.782502
KIAA0247	9	-0.154669	0.0647118	0.016843	0.856699	0.754648	0.97255	3.84301	0.871002	-0.00752012	0.0181629	0.691239
KIAA0930	7	0.322323	0.0915037	0.000427469	1.38033	1.1537	1.65148	7.22474	0.300562	0.031004	0.0601956	0.628468
KIAA1468	10	0.176113	0.0782558	0.0244184	1.19257	1.02299	1.39027	26.3681	0.00177793	0.013115	0.0192886	0.515735
KIAA1683	9	-0.20015	0.0550071	0.000274098	0.818608	0.734941	0.911798	27.669	0.000541466	0.02472	0.0402448	0.558483
KIAA1841	15	0.115886	0.0561507	0.0390336	1.12287	1.00585	1.2535	37.5669	0.000605101	-0.0097998	0.0222197	0.666428
KIF1C	3	-0.303493	0.13876	0.0287298	0.738235	0.562444	0.968969	0.118649	0.942401	0.0213715	0.0632151	0.792454
KIF3A	3	-0.729829	0.312144	0.0193812	0.481992	0.261419	0.888672	1.44611	0.485268	-0.119073	0.102095	0.451227
KISS1R	5	-0.231806	0.116742	0.0470753	0.7931	0.630892	0.997013	2.52064	0.640943	-0.10019	0.0791043	0.294717
KLHDC7B	4	-0.289008	0.119648	0.0157143	0.749007	0.592433	0.946961	1.01499	0.797625	-0.0607736	0.0706297	0.480217
KLHL3	7	-0.220437	0.0617101	0.000354072	0.802168	0.710782	0.905303	6.05112	0.417488	-0.0178775	0.0213435	0.440438
KLHL7-AS1	14	-0.0586379	0.0281	0.0369097	0.943048	0.892513	0.996444	15.5961	0.271631	-0.0197595	0.0161562	0.244792
KLHL9	11	-0.0890438	0.0448828	0.0472652	0.914806	0.837768	0.998927	4.41591	0.92664	-0.0120765	0.0138151	0.404755
KREMEN1	13	0.257055	0.100461	0.0105047	1.29312	1.062	1.57453	24.095	0.0197441	-0.00318954	0.0242963	0.897926
KRT77	13	-0.110286	0.0440387	0.0122694	0.895578	0.821518	0.976315	5.87904	0.922056	-0.000452508	0.0099211	0.964438
L3HYPDH	5	-0.257674	0.110924	0.0201802	0.772847	0.621832	0.960537	5.28837	0.258968	0.000453082	0.0311693	0.989315
LAMP5	5	-0.151357	0.0640056	0.0180424	0.859541	0.7582	0.974427	2.2238	0.694675	0.00338947	0.0257004	0.903424
LBH	8	-0.168403	0.0437816	0.000119844	0.845013	0.775525	0.920727	6.19443	0.517239	0.00680481	0.0169389	0.701804
LCLAT1	25	0.0523306	0.0210629	0.0129739	1.05372	1.01111	1.09814	32.7633	0.109166	0.0135877	0.0104082	0.204638
LCP1	6	0.237681	0.0650316	0.000257321	1.26831	1.11652	1.44072	4.59991	0.466628	-0.0096287	0.022345	0.688738
LDHC	14	0.103483	0.04735	0.0288527	1.10903	1.01073	1.21688	20.7663	0.077682	0.00582218	0.0155322	0.714316
LGALS1	5	0.129879	0.0392501	0.000936287	1.13869	1.05438	1.22975	3.84109	0.427939	0.0105977	0.0184257	0.605488
LGSN	8	-0.158118	0.0578758	0.0062946	0.853749	0.762193	0.956302	2.91842	0.892445	0.0209663	0.0412019	0.629011
LIMA1	7	-0.188388	0.0503403	0.000182355	0.828293	0.750471	0.914186	3.42773	0.753558	0.0218132	0.0234555	0.395065
LINC00035	3	0.216524	0.0910427	0.0173943	1.24175	1.03881	1.48434	2.29896	0.316802	0.0466053	0.0686425	0.62028
LINC00338	7	0.0992275	0.0475661	0.03697	1.10432	1.00602	1.21222	1.74743	0.941401	-0.00760778	0.0186263	0.699853
LINC00422	7	-0.0839993	0.0289234	0.00368191	0.919432	0.868759	0.97306	3.70434	0.716615	0.00292576	0.0204736	0.891946
LINC00639	10	-0.0709319	0.0323696	0.0284292	0.931525	0.874261	0.99254	4.60904	0.866972	0.0078029	0.0275166	0.783939
LINC00654	3	0.407189	0.184189	0.0270553	1.50259	1.04726	2.15588	5.64245	0.0595329	0.0428736	0.125083	0.789781
LINC00665	9	-0.0790878	0.0277987	0.00444088	0.923959	0.874963	0.975698	4.38312	0.82101	-0.010527	0.0211178	0.633419
LIPA	25	0.0849874	0.0339015	0.0121797	1.0887	1.01871	1.1635	14.0448	0.945632	-0.00671596	0.0100617	0.511109
LL22NC03-86G7.1	4	-0.222581	0.0795067	0.00511785	0.80045	0.684947	0.935431	3.65781	0.300864	0.0319299	0.0375795	0.484999
LRBA	4	-0.362981	0.163876	0.0267616	0.6956	0.504505	0.959076	1.43526	0.697291	0.0550008	0.0480833	0.371125
LRPPRC	12	-0.164722	0.0577435	0.00433557	0.848129	0.757373	0.949761	8.10724	0.703667	-0.00452276	0.0124937	0.724882
LRRC37A4P	6	0.076703	0.038503	0.0463565	1.07972	1.00124	1.16436	6.88284	0.229501	-0.0465714	0.0316233	0.214822
LRRC46	8	-0.276753	0.138356	0.0454681	0.758242	0.578145	0.99444	11.4537	0.120018	0.0695937	0.0324272	0.0755062
LRRC57	3	-0.384132	0.142349	0.00696497	0.681042	0.515233	0.90021	0.466118	0.792107	-0.00773344	0.0336781	0.856305
LRRC8D	14	0.114347	0.040363	0.00461186	1.12114	1.03586	1.21344	11.3343	0.58283	0.00550196	0.0144077	0.709229
LRWD1	5	-0.171171	0.0474558	0.00030981	0.842677	0.767832	0.924819	1.6005	0.808703	0.000297186	0.0188353	0.988402
LSM4	4	-0.137837	0.0702721	0.0498243	0.871241	0.759139	0.999897	2.07947	0.556077	-0.0220415	0.0206862	0.398246
LSP1	5	0.204113	0.0931561	0.0284459	1.22644	1.02176	1.47211	1.54254	0.819081	0.0146771	0.0227478	0.564738
LTA	5	2.18227	0.929492	0.0188843	8.8664	1.43399	54.821	732.968	2.53E-157	0.596012	0.215215	0.0696047
LTBP4	7	-0.317778	0.0954264	0.000868194	0.727764	0.603618	0.877444	13.2918	0.0386299	-0.0315201	0.023359	0.235095
LY6G5C	8	1.05024	0.457655	0.0217433	2.85833	1.1656	7.00931	279.213	1.65E-56	0.0772804	0.17251	0.669891
LYSMD4	6	0.0891538	0.0398243	0.0251769	1.09325	1.01116	1.182	5.07811	0.406422	-0.00430874	0.0177228	0.819872
LYZ	23	0.0672726	0.0309905	0.0299503	1.06959	1.00655	1.13657	12.7789	0.939144	-0.00444827	0.00825064	0.595459
MAD2L1BP	10	-0.236787	0.11795	0.0446941	0.789159	0.626273	0.99441	16.4247	0.0585261	0.0360785	0.0359436	0.344888
MAGEF1	7	-0.10181	0.0461777	0.0274723	0.903201	0.825044	0.988762	1.41153	0.965153	-0.00985799	0.0236048	0.693548
MAN2C1	19	-0.0644839	0.0262532	0.0140403	0.937551	0.890528	0.987057	18.6065	0.416423	0.00761736	0.012035	0.535199
MAP3K11	21	0.256383	0.0533278	1.53E-06	1.29225	1.164	1.43463	53.9778	5.83E-05	0.00840624	0.0203383	0.683999
MAP7D1	6	0.0961461	0.0399599	0.0161255	1.10092	1.01798	1.19061	1.25344	0.939649	0.0139749	0.0168126	0.45259
MAPK3	10	-0.239349	0.0814412	0.00329355	0.78714	0.671008	0.923371	21.5976	0.0102456	0.0324719	0.0317197	0.335927
MAPK9	6	-0.174087	0.0639375	0.00647382	0.840224	0.74126	0.952401	6.17589	0.289479	-0.00240835	0.0235089	0.923335
MARK3	7	-0.110111	0.0476843	0.0209348	0.895735	0.815812	0.983488	7.5297	0.274621	0.0244188	0.0333019	0.49632
MAST3	7	0.527558	0.0710087	1.09E-13	1.69479	1.47459	1.94787	7.48921	0.277962	-0.00408786	0.0210198	0.853458
MAT2B	4	0.274692	0.136065	0.0435043	1.31613	1.00804	1.71838	0.250823	0.968995	-0.0109876	0.0332359	0.772371
MAVS	5	0.179727	0.0576085	0.00180973	1.19689	1.0691	1.33996	2.97555	0.561925	0.0151599	0.0132873	0.336727
MBOAT1	9	-0.131358	0.0626696	0.036078	0.876903	0.775544	0.99151	4.21561	0.837165	-0.0116078	0.0229024	0.627841
MCCC1	4	-0.132388	0.0541848	0.0145546	0.876001	0.787737	0.974154	0.284996	0.962825	0.00787638	0.0289094	0.810827
MCL1	3	-0.343141	0.0803257	1.94E-05	0.709538	0.606179	0.830521	0.840196	0.656983	-0.0153014	0.0259727	0.661069
MCM3AP	11	-0.103169	0.0398114	0.00955782	0.901975	0.834269	0.975175	5.3453	0.866951	-0.000557914	0.0133835	0.967659
MCOLN2	13	0.132154	0.0509429	0.00948223	1.14128	1.03283	1.26112	17.0285	0.148528	0.0100385	0.0130052	0.456448
MED16	9	-0.152693	0.0507026	0.00259925	0.858393	0.77719	0.94808	13.8508	0.0857369	-0.0124574	0.0247871	0.630684
MEF2A	4	-0.214822	0.0877564	0.014368	0.806685	0.679211	0.958085	1.19251	0.7548	0.00230734	0.0421489	0.96132
MEI1	12	0.0701884	0.0350422	0.0451807	1.07271	1.00151	1.14898	11.5152	0.401165	0.00939343	0.016441	0.580381
MEN1	4	0.373517	0.184157	0.042534	1.45284	1.01265	2.08437	9.21057	0.0266184	0.0300082	0.05379	0.633041
MERTK	20	0.0975419	0.0238889	4.44E-05	1.10246	1.05203	1.1553	18.9557	0.459679	-0.00635986	0.0100162	0.533446
METTL14	5	0.336603	0.116478	0.00385426	1.40018	1.11439	1.75927	3.7441	0.441744	-0.0148794	0.0221169	0.549283
METTL21A	19	0.074336	0.02797	0.00786758	1.07717	1.01971	1.13787	18.5993	0.416878	0.00545523	0.0104888	0.6097
METTL21B	23	-0.0948194	0.0391799	0.0155163	0.909537	0.842306	0.982135	36.7532	0.0251731	-0.00648069	0.0219661	0.770867
METTL8	9	0.281334	0.113652	0.0133085	1.3249	1.06033	1.65548	12.9604	0.113221	-0.0118907	0.0301524	0.70506
MEX3C	4	-0.294743	0.114386	0.00997393	0.744723	0.595151	0.931885	3.97683	0.263977	-0.0488121	0.0894673	0.640069
MFGE8	8	0.0774568	0.0342208	0.0236082	1.08054	1.01044	1.1555	2.80762	0.902211	0.0153413	0.0123157	0.259321
MFSD5	6	0.244373	0.108181	0.0238884	1.27682	1.03287	1.5784	5.73373	0.332997	-0.0455957	0.039272	0.310198
MGME1	12	0.102944	0.0468094	0.0278623	1.10843	1.01126	1.21493	8.09216	0.705025	0.029379	0.015655	0.0900184
MGST2	17	0.054534	0.0218583	0.0125997	1.05605	1.01176	1.10227	20.5882	0.194886	0.0031752	0.0131754	0.812823
MICE	4	-0.348304	0.150477	0.0206309	0.705884	0.525587	0.948029	72.9445	9.99E-16	0.124206	0.130716	0.4423
MIF4GD	7	-0.208476	0.0746123	0.00520395	0.81182	0.701372	0.939661	4.6159	0.593931	-0.0153854	0.0245989	0.55911
MIR22HG	5	-0.236762	0.108766	0.029496	0.789179	0.637664	0.976696	2.65727	0.616712	0.0450618	0.0388719	0.330246
MIS12	10	0.150282	0.0604835	0.012967	1.16216	1.03224	1.30843	6.08861	0.731018	-0.00376377	0.018709	0.845583
MKRN2	10	-0.128317	0.0566485	0.0235041	0.879575	0.787141	0.982863	13.5185	0.140514	-0.0173642	0.0195224	0.399718
MLST8	7	-0.233057	0.0988563	0.018397	0.792109	0.652584	0.961464	2.13664	0.906712	0.0197423	0.0414352	0.653838
MMEL1	5	0.250484	0.0380015	4.36E-11	1.28465	1.19244	1.38399	6.02257	0.197469	-0.191644	0.147285	0.284115
MMP1	5	-0.343307	0.121443	0.0047	0.70942	0.559152	0.900073	2.02345	0.731445	0.000314271	0.0291035	0.992062
MMP17	4	0.310371	0.131791	0.018521	1.36393	1.05344	1.76594	2.0028	0.571827	0.0996449	0.134388	0.535651
MMS19	3	0.473269	0.200435	0.0182158	1.60523	1.08374	2.37767	2.88717	0.23608	0.126919	0.0759413	0.343266
MNF1	3	-0.370704	0.174485	0.0336228	0.690248	0.490322	0.971694	4.31994	0.115329	-0.086462	0.0427301	0.29221
MOB3C	11	0.103401	0.0508321	0.0419348	1.10894	1.00378	1.22511	16.4504	0.0874456	0.0301083	0.0218199	0.200941
MPEG1	3	0.592552	0.154486	0.000125237	1.8086	1.33611	2.44818	2.23077	0.327789	-0.0595384	0.0402891	0.378732
MPI	7	-0.264044	0.114153	0.020719	0.767939	0.613985	0.960498	7.96114	0.240964	0.0628362	0.0256822	0.0581736
MPO	4	-0.207689	0.0947683	0.028412	0.812459	0.674735	0.978295	1.1815	0.757445	-0.0314095	0.0299015	0.403721
MPV17L2	4	-0.877599	0.153327	1.04E-08	0.41578	0.307857	0.561536	0.0825734	0.993843	-0.0119101	0.0501323	0.834332
MPZL2	23	0.104644	0.0524132	0.0458769	1.11032	1.00192	1.23044	69.1422	9.02E-07	0.0077546	0.0233951	0.74358
MPZL3	7	0.206378	0.0941701	0.0284123	1.22922	1.02204	1.47839	16.7786	0.0101321	0.0682511	0.0394218	0.143949
MRPL35	5	0.243884	0.0800607	0.00231726	1.2762	1.09086	1.49302	2.38162	0.665951	-0.00853207	0.0272849	0.774983
MRPL45P2	6	-0.354613	0.132079	0.00725602	0.701445	0.541459	0.908701	18.8869	0.00201759	0.0510412	0.182022	0.793066
MRPL48	12	-0.0729085	0.0297948	0.0144041	0.929686	0.876949	0.985594	6.72308	0.821045	0.00149413	0.0111739	0.89628
MRPS18AP1	4	0.0983456	0.0387207	0.0110894	1.10334	1.02271	1.19034	2.13165	0.545536	0.0791695	0.0739498	0.396425
MRPS7	10	-0.131577	0.0522388	0.0117772	0.876712	0.79139	0.971233	10.2462	0.330921	0.0316227	0.015517	0.0759167
MS4A6A	13	0.146524	0.0664868	0.0275381	1.1578	1.01634	1.31895	18.5069	0.101144	-0.0268508	0.0201207	0.20901
MT1F	17	0.0947603	0.0365838	0.00959135	1.0994	1.02332	1.18112	14.9699	0.526848	0.00100469	0.00864566	0.909029
MTHFR	19	-0.0846422	0.0330299	0.0103894	0.918841	0.861241	0.980293	27.0571	0.0779305	0.000745385	0.0143468	0.95917
MTMR3	15	-0.133244	0.045959	0.0037412	0.875251	0.799856	0.957754	27.3073	0.0175564	-0.0177741	0.0122437	0.170291
MYBPH	11	-0.144157	0.0503108	0.00416568	0.865752	0.784455	0.955474	9.629	0.473622	-0.0281799	0.028144	0.342852
MYL12A	3	-0.219871	0.0781204	0.00488507	0.802622	0.688674	0.935424	0.538211	0.764063	-0.0149356	0.0212595	0.610115
MYO5C	7	0.135744	0.0507367	0.0074628	1.14539	1.03697	1.26515	1.8304	0.934617	0.0020273	0.0104064	0.853209
N4BP1	14	-0.151139	0.06441	0.0189502	0.859729	0.757765	0.975412	12.7559	0.466837	-0.00579776	0.0171648	0.741371
NAAA	24	-0.0832404	0.0336774	0.0134474	0.92013	0.861355	0.982915	19.051	0.69826	0.00111996	0.00967906	0.908933
NAT6	6	0.192634	0.0758338	0.0110785	1.21244	1.04498	1.40673	3.5458	0.61647	-0.0132099	0.0273509	0.654355
NBPF2P	6	0.119965	0.0598417	0.0449951	1.12746	1.00268	1.26776	4.18658	0.522877	-0.128832	0.0839575	0.199698
NCF2	6	-0.208022	0.0820524	0.0112372	0.812189	0.691533	0.953897	2.22592	0.817083	-0.00616317	0.0274394	0.83329
NCK2	7	0.191874	0.086414	0.0263917	1.21152	1.02276	1.43512	4.78426	0.571766	0.038568	0.0385713	0.363254
NCKAP1	5	0.204551	0.0943471	0.0301531	1.22697	1.01983	1.4762	5.7891	0.215462	-0.0557252	0.0483762	0.332825
NCKIPSD	4	0.569062	0.265759	0.0322524	1.76661	1.04935	2.97413	4.38343	0.222926	0.220787	0.528758	0.716827
NCSTN	10	0.181276	0.0659301	0.00596828	1.19875	1.05343	1.36411	28.0335	0.000941634	0.0312227	0.026193	0.267411
NDFIP1	7	-0.357317	0.122454	0.00352306	0.699551	0.550281	0.889311	7.60303	0.268652	0.0256554	0.0267938	0.382283
NDUFB6	3	-0.314773	0.152178	0.0385975	0.729954	0.5417	0.983631	0.329844	0.84796	-0.024587	0.0434985	0.67248
NEFH	11	-0.29698	0.0890733	0.000855734	0.743059	0.624026	0.884798	8.81517	0.54973	-0.000144697	0.0228955	0.995095
NELL2	13	-0.0845847	0.0421731	0.0448929	0.918894	0.845993	0.998076	22.2609	0.034698	0.00628826	0.0156938	0.696326
NFATC3	6	0.244783	0.0702972	0.000497459	1.27734	1.11294	1.46604	3.5113	0.621679	-0.0205234	0.0821228	0.814966
NFXL1	34	-0.0498662	0.0231409	0.0311702	0.951357	0.909171	0.9955	44.2186	0.0918088	0.00668976	0.0102527	0.518749
NHP2L1	5	-0.21788	0.0888339	0.0141801	0.804222	0.675708	0.957178	4.53166	0.33881	-0.104445	0.0499868	0.127843
NIN	5	0.503251	0.140238	0.000332528	1.65409	1.25657	2.17737	1.84757	0.763769	-0.0265612	0.0393796	0.548323
NINJ2	9	-0.0891541	0.0371214	0.0163194	0.914705	0.850516	0.983737	10.8988	0.2075	-0.0103438	0.0181832	0.587225
NIPSNAP3A	16	0.0968092	0.0391784	0.0134741	1.10165	1.02022	1.18958	11.3102	0.730308	0.0234717	0.0147128	0.132959
NLRP12	6	-0.186081	0.0838713	0.0265103	0.830206	0.704358	0.97854	3.39089	0.639957	0.00944568	0.0498587	0.858966
NLRP3	11	0.218134	0.0630364	0.000539296	1.24375	1.0992	1.40732	7.45608	0.6818	-0.00174738	0.021004	0.935519
NLRP9P	10	-0.0670863	0.0259814	0.00982039	0.935114	0.888687	0.983967	5.43855	0.794527	0.0274702	0.0417634	0.529161
NOL9	3	-0.365452	0.134243	0.00648254	0.693883	0.533355	0.902726	0.512283	0.774032	-0.0266234	0.0421996	0.641695
NOTCH4	4	3.18902	0.877458	0.000278646	24.2646	4.34576	135.481	218.967	3.36E-47	0.575386	0.450693	0.329911
NPEPL1	7	-0.132502	0.0481108	0.00588526	0.875901	0.79708	0.962515	2.78328	0.835514	0.00303326	0.0209324	0.890444
NPEPPS	8	0.552424	0.237193	0.0198589	1.73746	1.09147	2.76578	44.2463	1.91E-07	0.034326	0.0599366	0.587647
NSG1	22	0.0520494	0.0256792	0.0426713	1.05343	1.00172	1.1078	24.51	0.269011	0.0110808	0.0106657	0.311237
NSUN2	21	-0.0826195	0.0256614	0.00128367	0.920701	0.875539	0.968194	23.1181	0.283033	-0.014814	0.0094715	0.134305
NSUN4	17	-0.0798148	0.0321797	0.0131279	0.923287	0.866852	0.983397	17.9496	0.326856	-0.0243397	0.0115708	0.0527025
NSUN5P2	8	0.109514	0.0457441	0.016663	1.11574	1.02005	1.22039	5.70722	0.574321	0.0254766	0.0186768	0.221493
NT5C3B	16	-0.0650808	0.0245034	0.00790747	0.936992	0.893055	0.98309	26.3667	0.0343404	0.00718667	0.0161199	0.662539
NT5M	9	0.186272	0.0430542	1.52E-05	1.20475	1.10726	1.31083	9.60175	0.294097	0.0319203	0.0218974	0.188271
NTN5	7	-0.430838	0.105228	4.23E-05	0.649965	0.528832	0.798843	6.13458	0.408284	-0.0416109	0.0419936	0.367239
NUP88	9	0.178151	0.0716656	0.0129239	1.19501	1.03841	1.37522	3.51621	0.897928	0.0123935	0.0249103	0.634066
NUP93	3	0.268242	0.092575	0.00376075	1.30766	1.09067	1.56782	0.239422	0.887177	-0.00230335	0.0885002	0.983435
OAS1	21	0.0969977	0.0322753	0.00265296	1.10186	1.03431	1.17381	15.3091	0.758456	-0.00563934	0.0133497	0.677452
OBFC1	3	-0.189881	0.0653539	0.00366749	0.827057	0.727621	0.940083	0.245096	0.884663	-0.00939169	0.0439105	0.865859
OLIG2	3	-0.632811	0.220721	0.00414362	0.531097	0.344582	0.818569	0.436697	0.803845	-0.0171686	0.0589857	0.819685
OPTN	11	-0.0770075	0.0368943	0.036866	0.925883	0.861293	0.995316	7.91289	0.637345	-0.00976143	0.00928473	0.32051
OR2W3	13	0.121008	0.0563681	0.0318138	1.12863	1.01058	1.26048	8.88153	0.713015	0.00029963	0.0167475	0.986046
ORAI2	12	0.255225	0.0765051	0.000849761	1.29075	1.11102	1.49957	12.5691	0.322418	0.0234444	0.017836	0.218047
ORMDL3	22	-0.114237	0.0221943	2.64E-07	0.892046	0.854074	0.931708	14.4318	0.850348	-0.00592787	0.00884523	0.51041
OSBPL11	3	-0.302945	0.147107	0.0394609	0.73864	0.553621	0.985491	3.98245	0.136528	-0.116796	0.0680941	0.336034
OSBPL1A	10	-0.106122	0.0488277	0.02975	0.899315	0.817238	0.989634	4.06455	0.907113	-0.009174	0.0139463	0.529129
OXA1L	5	0.195463	0.0801521	0.0147424	1.21587	1.03911	1.42271	2.05514	0.725618	-0.00472753	0.0380061	0.908874
P2RX4	19	0.105434	0.0421749	0.012422	1.11119	1.02303	1.20695	14.2127	0.715124	-0.0104841	0.00982613	0.300908
PABPC4	3	-0.201664	0.0872748	0.0208505	0.817369	0.688856	0.969858	1.29371	0.52369	0.0170881	0.0220851	0.580771
PACS1	7	-0.405693	0.16959	0.0167478	0.666515	0.478026	0.929325	16.8746	0.00975543	0.0398347	0.0365779	0.32582
PADI2	13	0.0646553	0.030431	0.0336157	1.06679	1.00502	1.13236	15.6845	0.206117	0.0183718	0.013238	0.192664
PAPD7	5	0.19935	0.0896289	0.026137	1.22061	1.02396	1.45502	1.99901	0.735941	-0.00987376	0.0200354	0.655958
PARP2	7	-0.227339	0.0795584	0.00426977	0.796651	0.681626	0.931085	7.8547	0.248943	0.0191173	0.0151575	0.262865
PCBD1	6	0.226114	0.0817833	0.0056959	1.25372	1.06803	1.47169	1.22212	0.942738	0.0042422	0.0217604	0.854933
PCID2	4	0.48898	0.205608	0.0173968	1.63065	1.08979	2.43994	1.68347	0.640614	0.0652382	0.0554357	0.360357
PCK2	7	0.139942	0.0523701	0.00753607	1.15021	1.038	1.27454	6.16049	0.405454	0.0326756	0.0148538	0.0791134
PCMT1	3	0.507047	0.171354	0.00308574	1.66038	1.18672	2.3231	1.57505	0.454969	-0.0317446	0.0368165	0.547009
PCNXL3	3	1.04881	0.428724	0.014431	2.85425	1.23184	6.61347	9.55349	0.00842336	-0.00549141	0.198373	0.982381
PDE4A	4	0.491277	0.128452	0.000130981	1.6344	1.27063	2.10232	3.53824	0.315837	-0.02229	0.0241218	0.453007
PDE9A	17	0.0605234	0.0284591	0.0334466	1.06239	1.00475	1.12334	16.4636	0.4211	0.0158809	0.00918069	0.10418
PDGFB	9	-0.274409	0.114841	0.0168728	0.760021	0.606835	0.951876	15.778	0.0456702	0.0216449	0.0371322	0.578237
PDK4	5	-0.142832	0.0706416	0.0431839	0.8669	0.75481	0.995635	1.29594	0.862063	-0.0120401	0.0249685	0.662651
PDLIM1	11	0.144157	0.072947	0.0481332	1.15507	1.00118	1.3326	12.7005	0.240904	-0.0138924	0.0189895	0.483035
PEAK1	3	0.177815	0.0710537	0.0123307	1.1946	1.0393	1.37311	0.0984151	0.951984	0.021844	0.0717195	0.811784
PFDN1	3	0.621733	0.301752	0.0393592	1.86215	1.03076	3.36412	3.57024	0.167777	0.0657597	0.0439641	0.375166
PGAM1	5	-0.11965	0.0495943	0.0158404	0.887231	0.805047	0.977805	4.81116	0.307228	0.0282758	0.0851543	0.761695
PGBD1	4	0.470261	0.158653	0.00303578	1.60041	1.17269	2.18414	6.74221	0.0805844	-0.0161697	0.0487028	0.771449
PGBD4P1	5	-0.0833489	0.0298256	0.0051973	0.92003	0.867789	0.975416	3.08087	0.544384	-0.0549341	0.0399498	0.262804
PGLYRP1	7	-0.227332	0.105213	0.03072	0.796656	0.648204	0.979107	10.5712	0.102567	0.024221	0.0260165	0.394591
PHF2	4	-0.392653	0.151561	0.00957758	0.675263	0.50172	0.908834	2.37355	0.498577	-0.0852375	0.0566731	0.271477
PHF23	6	-0.172159	0.0808341	0.0331899	0.841846	0.718497	0.98637	6.3546	0.273227	0.00565485	0.0193062	0.784162
PHLDA2	4	-0.286096	0.116506	0.0140639	0.75119	0.59783	0.943892	1.39047	0.70777	0.00682665	0.0620025	0.92238
PHLDB3	6	0.199658	0.09636	0.0382651	1.22099	1.01085	1.4748	3.16692	0.67427	-0.0509327	0.0533485	0.393785
PHOSPHO1	7	0.229307	0.0751183	0.00226862	1.25773	1.08554	1.45723	9.376	0.15351	0.0280234	0.0210778	0.241103
PIGN	16	-0.0982339	0.0351048	0.00513725	0.906437	0.846166	0.971	9.64335	0.841555	0.000345882	0.0105626	0.974339
PIK3C2A	5	0.154543	0.0763096	0.0428456	1.16712	1.00499	1.35542	2.83358	0.58605	0.0926186	0.0838771	0.350112
PIK3IP1	21	0.178432	0.0592497	0.00259934	1.19534	1.06428	1.34254	35.8805	0.0158862	-0.0219573	0.0147802	0.153792
PISD	25	0.125841	0.0296072	2.13E-05	1.1341	1.07016	1.20186	26.2638	0.339917	-0.00636291	0.0118951	0.597841
PKIA	16	-0.217997	0.0431941	4.49E-07	0.804127	0.738852	0.87517	27.4307	0.0254169	-0.00372415	0.0214191	0.864456
PLAUR	4	-0.386196	0.147576	0.00887249	0.679637	0.50893	0.907604	1.64169	0.649975	-0.035668	0.041662	0.482128
PLD1	4	-0.256803	0.0820706	0.00175371	0.77352	0.658585	0.908514	0.789892	0.851883	-0.0128595	0.0256921	0.666357
PLEKHA6	3	-0.297731	0.148379	0.0447964	0.742501	0.55513	0.993115	1.79604	0.407375	-0.0995656	0.0832663	0.443395
PLEKHB1	8	-0.12303	0.0536384	0.0218076	0.884237	0.795996	0.98226	6.69651	0.461148	-0.0165679	0.0174387	0.378762
PLEKHG5	4	-0.269478	0.100444	0.00729951	0.763778	0.627289	0.929966	2.18298	0.535308	-0.0109013	0.0345734	0.782386
PLGRKT	10	0.0982504	0.0392462	0.0122994	1.10324	1.02156	1.19145	10.485	0.312668	0.00467803	0.0225445	0.840803
PLIN3	3	0.452764	0.172595	0.00870888	1.57265	1.12129	2.20571	1.83401	0.399715	-0.0346814	0.0846415	0.752432
PLOD1	12	-0.0804348	0.0227817	0.000414509	0.922715	0.88242	0.96485	7.8878	0.723318	0.0175357	0.0204443	0.411127
PLVAP	3	0.414593	0.121356	0.000634718	1.51375	1.19331	1.92024	2.30707	0.315519	-0.0660489	0.283355	0.85421
PLXNC1	3	0.505074	0.158238	0.00141357	1.65711	1.21522	2.25967	2.04955	0.358877	-0.00438143	0.0903315	0.969146
PMS2P3	8	0.0716165	0.031515	0.0230591	1.07424	1.0099	1.14269	10.2869	0.172888	0.022931	0.0166573	0.21779
PNMAL2	6	0.302621	0.0895934	0.000730903	1.3534	1.13544	1.61321	4.45287	0.486214	0.0100516	0.0255064	0.713627
POLDIP2	6	-0.279685	0.125209	0.0255005	0.756022	0.591499	0.966306	3.53399	0.618251	-0.101986	0.0799721	0.271246
POLI	11	0.100631	0.0355932	0.00469478	1.10587	1.03135	1.18577	10.7222	0.379566	-0.000415811	0.014798	0.978196
POLR2E	7	0.116331	0.0584272	0.0464758	1.12337	1.00182	1.25967	8.7064	0.190776	0.0351135	0.0253319	0.224339
POLR2J3	5	0.178794	0.0680694	0.00862339	1.19577	1.04642	1.36644	3.85311	0.426249	0.0298894	0.0531958	0.613445
POLR2J4	5	0.0915904	0.0377146	0.015161	1.09592	1.01783	1.18	2.11993	0.713712	-0.00361312	0.025069	0.894537
POPDC2	13	0.0944244	0.0445711	0.0341317	1.09903	1.00709	1.19935	17.4127	0.134721	-0.00278521	0.017765	0.878258
POU5F1	12	-0.50526	0.229891	0.027962	0.603349	0.384486	0.946795	831.383	3.45E-171	-0.0751623	0.154596	0.637313
POU5F1P6	6	-0.172086	0.087516	0.0492604	0.841907	0.709201	0.999446	10.9684	0.0520096	0.131864	0.0591381	0.0896352
PPA2	7	0.358631	0.136696	0.00870146	1.43137	1.09495	1.87116	4.90837	0.555618	-0.0383585	0.0275307	0.222297
PPDPF	14	-0.126714	0.0539554	0.0188497	0.880986	0.792576	0.979257	8.62982	0.800292	-0.00351035	0.016194	0.83203
PPHLN1	8	0.196545	0.0448172	1.16E-05	1.21719	1.11483	1.32895	5.41396	0.609581	-0.0234066	0.0290518	0.451166
PPIEL	5	0.0905651	0.035409	0.0105371	1.09479	1.02139	1.17347	1.72181	0.786753	-0.0239322	0.0294848	0.476398
PPM1F	9	-0.319569	0.10362	0.00204211	0.726462	0.592938	0.890054	37.8709	7.95E-06	-0.00135228	0.0371698	0.971994
PPP2R1B	3	-0.592062	0.197004	0.00265286	0.553185	0.375991	0.813886	0.755491	0.685405	-0.0365582	0.141434	0.838969
PPP2R3C	10	0.123839	0.0508024	0.0147824	1.13183	1.02456	1.25034	14.355	0.110245	-0.00937711	0.0194691	0.642961
PPP2R5A	23	-0.0519067	0.0234866	0.0271011	0.949417	0.906703	0.994144	14.9868	0.862802	0.0030481	0.00943008	0.749717
PPP4R1	15	0.0926622	0.0472015	0.0496323	1.09709	1.00015	1.20343	31.8301	0.00423479	0.00685684	0.023736	0.777229
PPP5C	8	-0.0737652	0.0366538	0.0441687	0.92889	0.864498	0.998078	6.62392	0.469058	0.000968006	0.012098	0.938828
PRDM15	8	-0.181261	0.0657306	0.00582206	0.834217	0.733379	0.948921	10.5297	0.160491	0.00591415	0.0227878	0.803901
PREX1	3	-0.266761	0.124105	0.0315967	0.765856	0.600491	0.976759	4.59631	0.100444	-0.149198	0.0763926	0.30126
PRKAB1	14	-0.0905548	0.0437266	0.0383652	0.913424	0.838401	0.995161	7.91938	0.848812	0.00105518	0.011266	0.926925
PRKAB2	4	0.138712	0.055167	0.0119235	1.14879	1.03106	1.27997	4.25239	0.235469	-0.038353	0.0264226	0.283749
PRKRIP1	3	-0.233605	0.089465	0.00902419	0.791674	0.664343	0.94341	1.89662	0.387396	-0.0732449	0.0723889	0.496258
PRLR	5	-0.298833	0.119226	0.0121956	0.741684	0.587126	0.936928	3.05835	0.548109	-0.0218819	0.032778	0.552165
PROSAPIP1	3	-0.318189	0.126007	0.0115646	0.727466	0.568267	0.931262	2.05549	0.357812	-0.0144219	0.0652775	0.861574
PRPSAP2	5	0.183881	0.0791285	0.0201346	1.20187	1.02921	1.40351	6.12195	0.190224	-0.0352259	0.0471476	0.509207
PRSS30P	9	-0.0687333	0.0292306	0.018702	0.933576	0.881593	0.988624	5.09731	0.747127	0.0209655	0.0214157	0.360204
PSD4	18	-0.051464	0.0234914	0.0284691	0.949838	0.907096	0.994594	13.6914	0.688816	-0.00405309	0.0182543	0.827096
PSMA4	4	0.247779	0.119254	0.0377342	1.28118	1.01414	1.61853	2.85458	0.414594	0.00950734	0.0325201	0.797556
PSMB3	5	0.331178	0.093355	0.000388893	1.39261	1.15975	1.67222	1.61497	0.8061	0.0122943	0.0275324	0.685475
PSMD2	4	-0.253891	0.108988	0.0198312	0.775776	0.626561	0.960526	0.867363	0.833296	-0.00249175	0.0863809	0.979607
PSMD4	4	0.859232	0.301259	0.0043427	2.36135	1.30835	4.26184	7.72095	0.052145	-0.0237966	0.129961	0.871597
PSPHP1	10	0.0675955	0.0310979	0.0297324	1.06993	1.00667	1.13718	17.6193	0.0398559	-0.0336446	0.0231263	0.183804
PSTPIP1	10	-0.133707	0.0551479	0.0153287	0.874846	0.785215	0.974708	8.95957	0.441015	0.0304756	0.0248656	0.255199
PTBP3	3	-0.57812	0.180671	0.00137496	0.560952	0.393673	0.799311	1.80786	0.404974	0.302042	0.364807	0.559744
PTDSS2	5	0.157983	0.0700297	0.0240744	1.17115	1.02094	1.34345	3.82273	0.430529	0.000946768	0.0269437	0.974176
PTGES	8	-0.123423	0.0501845	0.0139174	0.88389	0.801088	0.97525	8.21099	0.314357	0.00579863	0.0160973	0.731021
PTPN1	3	0.321115	0.13651	0.018657	1.37866	1.05501	1.8016	0.353482	0.837997	-0.0203399	0.0381293	0.688028
PTPN12	13	-0.130087	0.0493343	0.00836803	0.878019	0.797094	0.96716	12.3376	0.418959	-0.0104727	0.0106394	0.346106
PTPRJ	4	0.190596	0.0760158	0.0121652	1.20997	1.04248	1.40437	3.28029	0.350395	-0.030539	0.0283139	0.393568
PUM2	5	-0.196343	0.0912061	0.031339	0.82173	0.687216	0.982574	1.49799	0.826997	-0.00380758	0.021885	0.872958
PVALB	6	0.200472	0.073577	0.00643679	1.22198	1.05787	1.41154	7.88402	0.162744	-0.00652471	0.033663	0.855758
PYCR2	7	-0.249165	0.0877128	0.00450164	0.779452	0.656336	0.925661	4.97682	0.546789	-0.017075	0.0200572	0.433463
PYGB	19	-0.0843519	0.0250386	0.000754767	0.919108	0.875091	0.965339	12.1971	0.836895	-0.00918626	0.0118965	0.450609
PYHIN1	5	0.273423	0.0894439	0.00223622	1.31446	1.10309	1.56633	5.02581	0.28466	0.0199694	0.0558391	0.744305
QPCT	5	0.263466	0.102853	0.0104198	1.30143	1.06383	1.59211	2.43034	0.657151	0.0110884	0.0216772	0.644255
QRICH1	7	-0.335551	0.13608	0.0136694	0.714944	0.547568	0.933481	10.5896	0.101918	-0.0274405	0.0549093	0.638468
RAB20	15	0.254242	0.060921	3.00E-05	1.28948	1.14435	1.45302	8.34261	0.870724	0.0267347	0.0203583	0.21182
RAB24	3	0.663041	0.178068	0.000196461	1.94068	1.36893	2.75125	1.23327	0.539759	-0.0424168	0.0471885	0.53387
RAB27B	4	0.261084	0.127469	0.0405396	1.29834	1.01131	1.66683	0.759696	0.859081	0.0293724	0.0493354	0.611997
RAB34	10	0.185309	0.07916	0.019235	1.20359	1.03061	1.4056	17.4836	0.0416598	0.0123752	0.0154927	0.447485
RAB7L1	10	-0.103454	0.0406954	0.0110171	0.901717	0.832587	0.976587	5.89898	0.749985	-0.0143306	0.0158148	0.391332
RAI14	3	0.350304	0.17653	0.047212	1.4195	1.00432	2.00632	0.445407	0.800352	0.0177181	0.0398461	0.733634
RALBP1	24	0.0715076	0.0326855	0.0286881	1.07413	1.00747	1.14519	27.7979	0.223519	-0.0049472	0.0096177	0.612112
RBM11	10	0.111901	0.0432613	0.00969216	1.1184	1.02748	1.21737	5.85783	0.754059	0.0116681	0.0142818	0.437585
RBM47	5	-0.12908	0.0652281	0.0478279	0.878904	0.773425	0.998768	3.83187	0.429238	-0.0394807	0.0241877	0.201126
RCBTB1	21	-0.0517039	0.0230258	0.0247376	0.94961	0.907706	0.993448	16.0492	0.713568	0.00733484	0.00982322	0.464394
REEP4	11	-0.122801	0.0369044	0.000876139	0.88444	0.822725	0.950784	11.031	0.355107	0.0153028	0.0110409	0.199119
RFTN1	7	-0.194043	0.0911232	0.0332163	0.823622	0.68891	0.984677	8.10113	0.230787	0.0336407	0.0241524	0.222426
RFWD3	5	-0.14675	0.0690488	0.0335609	0.86351	0.754209	0.988651	3.50332	0.477374	0.0233403	0.0242673	0.407102
RGS14	3	0.491998	0.195571	0.0118798	1.63558	1.1148	2.39964	6.78501	0.0336243	-0.0551897	0.106464	0.695536
RIPK2	6	0.136715	0.0548774	0.0127282	1.1465	1.02958	1.2767	4.20513	0.520276	0.0321525	0.0205453	0.192645
RMDN3	5	0.226397	0.0997385	0.0232134	1.25407	1.03139	1.52483	1.56027	0.815915	-0.0282061	0.0310023	0.430002
RMI1	4	0.273312	0.0964055	0.00458224	1.31431	1.08802	1.58767	1.01848	0.79678	0.00600223	0.0237605	0.824158
RMI2	8	-0.2418	0.0943784	0.0104064	0.785213	0.652606	0.944766	12.7334	0.078876	0.0644327	0.0374553	0.136176
RNASE2	14	0.0887022	0.0441963	0.044749	1.09276	1.00208	1.19164	9.92208	0.700293	-0.0111871	0.0118093	0.362169
RNASEH2C	4	0.124671	0.050346	0.0132757	1.13278	1.02633	1.25026	0.879125	0.830462	-0.00415961	0.0191878	0.84848
RNASET2	18	0.054461	0.0254864	0.0326092	1.05597	1.00452	1.11006	20.2455	0.261867	0.00336036	0.0122721	0.787725
RNF219	8	0.0999099	0.04802	0.0374714	1.10507	1.00581	1.21413	2.39136	0.935053	-0.00122237	0.0137973	0.932287
RNF32	7	0.213896	0.085423	0.0122812	1.23849	1.04756	1.46422	2.00244	0.919474	0.00599167	0.0206198	0.78304
RNF5	3	-0.136112	0.0588342	0.0206956	0.872745	0.77769	0.979417	2.20248	0.332458	0.0931407	0.0664113	0.39433
RP1-102H19.6	4	-0.146551	0.037297	8.52E-05	0.863682	0.802797	0.929184	4.04103	0.257068	-0.0372427	0.0239177	0.25974
RP1-167A14.2	9	0.0840997	0.0319571	0.00849742	1.08774	1.0217	1.15805	9.73634	0.284022	0.0166282	0.0300109	0.596778
RP1-178F10.3	4	0.220786	0.0477104	3.70E-06	1.24706	1.13573	1.3693	2.24238	0.52365	0.0137049	0.0356321	0.737564
RP1-29C18.8	10	-0.0589857	0.0243197	0.0152905	0.94272	0.898838	0.988745	2.96868	0.965524	-0.00359111	0.0151555	0.81865
RP11-107F6.3	11	-0.0710556	0.0232127	0.0022055	0.93141	0.889983	0.974765	9.85997	0.452863	-0.0208864	0.014583	0.185877
RP11-120K24.3	3	-0.173709	0.0577895	0.002648	0.840541	0.750529	0.941349	2.18732	0.334988	-0.0713224	0.0491317	0.384019
RP11-1277A3.1	4	-0.106223	0.0443756	0.0166786	0.899224	0.824318	0.980938	2.14979	0.541905	0.00048414	0.0625614	0.994528
RP11-1398P2.1	9	0.127401	0.0449359	0.00457999	1.13587	1.04011	1.24045	3.49009	0.899957	-0.0158749	0.0327502	0.642671
RP11-13A1.1	3	-0.243121	0.1127	0.0309865	0.784177	0.628756	0.978016	0.28576	0.866858	-0.17412	0.382931	0.728317
RP11-142C4.6	4	0.0901353	0.0436403	0.0388836	1.09432	1.00461	1.19204	0.831757	0.841857	0.016583	0.0225668	0.53892
RP11-147L13.8	9	-0.0740442	0.0364686	0.0423202	0.928631	0.86457	0.997437	8.00567	0.432916	0.0500549	0.0266335	0.102256
RP11-252K23.2	3	0.170122	0.0765537	0.0262663	1.18545	1.02028	1.37736	2.03158	0.362116	0.125634	0.0906258	0.397831
RP11-259G18.1	9	-0.069079	0.0289793	0.0171379	0.933253	0.881722	0.987795	20.6584	0.00811248	-0.00929349	0.0182688	0.626595
RP11-259G18.2	4	-0.189329	0.0775771	0.014666	0.827514	0.710789	0.963409	5.79672	0.12193	-0.0385776	0.0250293	0.263169
RP11-285F7.2	3	-0.136604	0.0607659	0.0245734	0.872315	0.77437	0.982649	0.595108	0.742633	-0.0133237	0.0228271	0.663652
RP11-297B17.3	6	0.127107	0.0491511	0.00970809	1.13554	1.03125	1.25038	2.48114	0.779332	0.0105098	0.0187426	0.604894
RP11-326C3.11	8	-0.180625	0.0364087	7.01E-07	0.834748	0.777256	0.896494	6.76538	0.453711	-0.00734022	0.0195534	0.72028
RP11-326C3.12	10	0.206251	0.0391248	1.35E-07	1.22906	1.13833	1.32702	8.39281	0.495096	0.0385815	0.0347277	0.298852
RP11-326C3.13	13	0.167275	0.0214573	6.40E-15	1.18208	1.1334	1.23285	12.0982	0.437823	0.0167611	0.013471	0.239272
RP11-326C3.7	5	0.179731	0.050445	0.000366769	1.1969	1.08422	1.32128	11.0423	0.0260926	0.0618872	0.0417688	0.235032
RP11-327F22.2	4	-0.0881453	0.0347087	0.0110988	0.915628	0.85541	0.980085	0.15	0.985226	0.00153652	0.0268262	0.959532
RP11-342D11.3	5	-0.118737	0.0506348	0.0190289	0.888042	0.804141	0.980696	7.47667	0.112743	-0.0443945	0.0535828	0.468135
RP11-367J7.2	4	-0.197641	0.0767983	0.0100672	0.820664	0.705982	0.953976	12.4118	0.00609782	0.277106	0.22242	0.338966
RP11-421L21.3	7	0.129105	0.0603796	0.0324985	1.13781	1.01082	1.28075	52.7942	1.29E-09	0.0309034	0.0598616	0.627693
RP11-422J8.1	21	0.0658216	0.0216076	0.00231736	1.06804	1.02375	1.11424	23.2976	0.274421	0.0097923	0.0124302	0.440542
RP11-443B7.3	3	-0.105286	0.0492874	0.0326661	0.900067	0.817186	0.991355	3.56288	0.168396	-0.0992392	0.0547504	0.320951
RP11-45M22.1	3	-0.554525	0.182026	0.00231599	0.574345	0.402003	0.820572	1.72639	0.421813	0.14579	0.154538	0.518539
RP11-460N20.5	7	0.055131	0.0278477	0.0477332	1.05668	1.00055	1.11596	8.03766	0.235357	-0.0924544	0.0413608	0.0756582
RP11-461A8.4	6	-0.230305	0.10332	0.0258103	0.794291	0.648683	0.972584	2.61142	0.759629	0.0380163	0.0529545	0.512511
RP11-463O9.9	5	-0.0916753	0.046375	0.0480613	0.912401	0.833126	0.99922	5.10023	0.277167	0.0015709	0.0407284	0.971656
RP11-46A10.4	5	-0.139242	0.0651799	0.0326575	0.870018	0.765677	0.988577	4.46118	0.347176	-0.0413748	0.0321339	0.288231
RP11-47L3.1	8	-0.0649691	0.0259348	0.0122419	0.937096	0.890652	0.985963	1.82568	0.968855	0.0213173	0.0310484	0.517985
RP11-514P8.2	4	0.218386	0.101058	0.0306952	1.24407	1.02052	1.51658	2.24244	0.523637	0.0139178	0.110174	0.911028
RP11-526I2.5	12	-0.0348955	0.0175553	0.0468396	0.965706	0.933043	0.999513	11.8834	0.372474	0.0036887	0.0156954	0.818937
RP11-54C4.1	7	-0.0578429	0.0218986	0.00825646	0.943798	0.904146	0.985189	6.54886	0.364587	0.00419978	0.0160751	0.804312
RP11-578O24.2	3	-0.242839	0.0364882	2.83E-11	0.784398	0.730259	0.84255	0.303105	0.859373	0.00697422	0.0492142	0.91038
RP11-649A18.12	3	-0.473406	0.129925	0.000268765	0.622877	0.482845	0.803521	1.74145	0.418647	-0.0759445	0.0591256	0.421134
RP11-680G24.5	3	0.255919	0.08639	0.00305278	1.29165	1.09045	1.52996	0.569195	0.752317	-0.089295	0.118358	0.588525
RP11-697E2.7	3	0.409211	0.110588	0.000215322	1.50563	1.21223	1.87005	1.12089	0.570956	-0.0422384	0.0431906	0.507095
RP11-707O23.5	8	-0.0971567	0.03446	0.00481127	0.907414	0.84815	0.970819	9.96707	0.190447	0.00907747	0.0345768	0.801694
RP11-71H17.7	3	-0.0837086	0.0424136	0.0484242	0.919699	0.846336	0.999422	1.47487	0.47834	-0.0426408	0.0364385	0.450171
RP11-726G1.1	10	0.134897	0.0443175	0.00233555	1.14442	1.04921	1.24827	30.9025	0.000307646	-0.0365236	0.0241696	0.169201
RP11-73M18.9	12	0.0680129	0.0183017	0.000202231	1.07038	1.03266	1.10947	9.16086	0.607047	0.00464746	0.0155348	0.77094
RP11-75L1.1	5	0.169753	0.0532245	0.00142582	1.18501	1.06762	1.31531	3.4506	0.485429	0.0605101	0.0408394	0.235032
RP11-75L1.2	6	-0.0581045	0.0186855	0.00187339	0.943551	0.90962	0.978748	2.35503	0.798152	-0.0187862	0.0169114	0.328901
RP11-767N6.2	8	0.145993	0.0585361	0.0126291	1.15719	1.03176	1.29787	7.9177	0.339907	0.0581183	0.0373983	0.17117
RP11-774O3.3	8	0.11233	0.0283679	7.50E-05	1.11888	1.05837	1.18285	7.5441	0.374503	0.0207574	0.0142186	0.194618
RP11-78B10.2	3	-0.21333	0.0851652	0.0122486	0.807889	0.683688	0.954654	2.40408	0.30058	-0.0848549	0.0600998	0.392318
RP11-796G6.2	6	-0.124261	0.062163	0.0456128	0.883149	0.781844	0.997581	6.24716	0.282907	0.00603661	0.0298795	0.849751
RP11-797A18.4	13	0.05835	0.0210382	0.00554516	1.06009	1.01726	1.10471	12.2937	0.422389	-0.0378867	0.0185685	0.0660614
RP11-798G7.5	4	0.12258	0.0388613	0.00160881	1.13041	1.04751	1.21988	5.24659	0.154606	0.0371193	0.0183978	0.181129
RP11-832A4.5	4	-0.124819	0.041378	0.00255656	0.882656	0.813898	0.957223	6.49622	0.0898119	-0.0433914	0.0201121	0.163662
RP11-834C11.3	13	-0.0399462	0.0166499	0.0164317	0.960841	0.929991	0.992714	9.28258	0.678624	-0.0115381	0.0180394	0.53552
RP13-25N22.1	10	-0.0816781	0.0301361	0.00672204	0.921569	0.868711	0.977642	5.55213	0.783771	0.00183938	0.0198077	0.928297
RP13-582O9.5	8	-0.0900516	0.0377202	0.0169699	0.913884	0.848756	0.984009	5.16874	0.63938	0.0195521	0.024382	0.453187
RP13-942N8.1	7	-0.100724	0.0427544	0.0184793	0.904183	0.831501	0.983217	6.1386	0.407845	-0.00522539	0.0129319	0.702864
RP3-400N23.6	4	0.382739	0.145367	0.00846542	1.4663	1.10276	1.94966	5.15137	0.161043	0.0457893	0.0541135	0.486556
RP3-402G11.5	5	0.545173	0.264618	0.0393767	1.72491	1.02688	2.89743	17.8567	0.00131625	-0.0434101	0.066756	0.561871
RP3-412A9.11	17	0.188529	0.041671	6.06E-06	1.20747	1.11277	1.31023	13.2486	0.654499	0.0081683	0.0107816	0.460417
RP3-449M8.6	4	-0.064704	0.031245	0.0383721	0.937345	0.881664	0.996542	5.39521	0.145042	-0.0432549	0.0212126	0.178284
RP4-673D20.3	5	-0.154628	0.071601	0.0308049	0.856734	0.744557	0.985811	1.24478	0.870672	-0.016479	0.0320443	0.642557
RP5-1074L1.1	3	-0.308043	0.155999	0.0483082	0.734884	0.541289	0.997718	9.32923	0.00942288	0.242204	0.136352	0.326421
RP5-1085F17.3	3	-0.133339	0.0539614	0.0134734	0.875168	0.787334	0.972802	1.99228	0.369301	-0.0215278	0.0312504	0.615976
RP5-935K16.1	13	0.0611881	0.0140095	1.26E-05	1.0631	1.0343	1.09269	11.4224	0.493107	0.00628063	0.0123977	0.622439
RP5-943J3.1	10	0.0680027	0.0293234	0.0203917	1.07037	1.01058	1.13369	9.10189	0.427923	0.0109339	0.0185977	0.572804
RPL13	4	-0.285014	0.137989	0.0388768	0.752004	0.573802	0.985549	1.01006	0.798818	-0.0508022	0.0824472	0.600563
RPL9	4	0.336615	0.112485	0.00276673	1.4002	1.12316	1.74558	0.995878	0.802249	-0.0171977	0.0372441	0.689615
RPS26	3	-0.439399	0.159332	0.00581997	0.644424	0.471569	0.880639	0.00140115	0.9993	-0.00766135	0.288657	0.983107
RPS6KB2	7	0.192284	0.0740305	0.00939409	1.21202	1.04832	1.40128	3.33086	0.76632	0.00201623	0.0270556	0.943485
RPS8	9	-0.0684735	0.0334573	0.040698	0.933818	0.874546	0.997107	5.63954	0.687536	-0.00741586	0.0106841	0.50999
RPUSD4	10	0.215398	0.0701566	0.00213882	1.24036	1.08101	1.4232	6.73978	0.664191	-0.0164037	0.0215196	0.467775
RRAGD	16	-0.141207	0.0389661	0.000290265	0.86831	0.804463	0.937224	20.4294	0.15607	0.00539584	0.0144517	0.714465
RRN3P1	4	0.38342	0.104816	0.000254168	1.46729	1.1948	1.80193	4.26306	0.234424	0.063104	0.031773	0.18541
RRP12	27	0.0887605	0.0200236	9.30E-06	1.09282	1.05076	1.13656	31.5265	0.209244	-0.00552231	0.00876615	0.534438
RTN4	12	-0.16253	0.0794343	0.0407471	0.849991	0.727442	0.993184	19.1358	0.0586995	-0.0185007	0.023666	0.452477
S1PR1	3	-0.660048	0.126209	1.70E-07	0.516827	0.403565	0.661875	2.18832	0.33482	-0.0104199	0.0628227	0.895361
SAMSN1	4	-0.302273	0.129482	0.019571	0.739136	0.573465	0.952669	3.53869	0.315779	-0.00539337	0.0338544	0.888058
SCAP	7	0.171677	0.0473629	0.000289272	1.18729	1.08204	1.30279	4.67828	0.585687	-0.0181893	0.0238154	0.479479
SCFD1	4	-0.222203	0.105903	0.0358893	0.800753	0.650657	0.985473	2.47696	0.479469	0.0985691	0.0728139	0.308514
SCO2	11	0.0873709	0.0426226	0.0403769	1.0913	1.00384	1.18639	29.3473	0.00109448	-0.0141026	0.0254759	0.593359
SCP2	11	0.0925679	0.037706	0.0140889	1.09699	1.01884	1.18113	4.2703	0.93433	-0.00742184	0.0192288	0.70848
SCRN2	10	-0.0879563	0.0413898	0.0335804	0.915801	0.844441	0.993191	24.8118	0.00318663	-0.0140086	0.0226283	0.553083
SCRN3	3	-0.523719	0.203584	0.0100967	0.592314	0.397428	0.882766	0.522123	0.770233	0.00439184	0.0573967	0.951382
SEC13	15	-0.152237	0.0576419	0.00826394	0.858784	0.767041	0.961501	12.1735	0.592372	-0.00163477	0.0142607	0.910486
SEC22A	5	-0.145702	0.071992	0.0429839	0.864415	0.750657	0.995413	2.29238	0.682156	-0.0138507	0.0218457	0.571107
SEC31B	11	0.164098	0.066681	0.0138571	1.17833	1.03397	1.34285	5.79116	0.832494	-0.0278545	0.0245559	0.285964
SECISBP2	7	0.187462	0.0924508	0.0425915	1.20618	1.00628	1.4458	9.67868	0.138852	0.0434104	0.0281236	0.183345
SELPLG	5	0.301588	0.142835	0.0347343	1.352	1.02187	1.7888	3.96512	0.410746	-0.050503	0.0346436	0.240964
SEMA3A	4	-0.263906	0.129849	0.0421129	0.768045	0.595466	0.990643	1.03551	0.79266	-0.0108131	0.0235103	0.690725
SERBP1P3	7	0.0498986	0.019752	0.0115285	1.05116	1.01125	1.09266	8.06977	0.233036	-0.00985984	0.0233254	0.690071
SESN3	9	-0.273096	0.105841	0.00987307	0.761019	0.618446	0.936461	16.1979	0.0396337	0.0491532	0.0339898	0.191389
SF3A1	23	0.0835368	0.0391073	0.0326719	1.08713	1.00691	1.17373	39.2385	0.0132495	0.0080365	0.0116978	0.499595
SFT2D1	10	0.167258	0.064713	0.00974879	1.18206	1.04125	1.34191	12.1109	0.207131	-0.00745832	0.0298029	0.808697
SFXN3	6	0.170514	0.0789996	0.0308959	1.18591	1.0158	1.38452	3.43454	0.633314	0.0149774	0.0182714	0.458409
SGSH	3	-0.173745	0.0790389	0.0279332	0.840511	0.719887	0.981347	0.752913	0.686289	0.0232861	0.0373138	0.644815
SH2B3	3	0.510796	0.132536	0.000116199	1.66662	1.28534	2.16099	0.916476	0.632397	-0.0249761	0.0405714	0.648702
SIDT1	10	0.132671	0.0667591	0.0468879	1.14187	1.00182	1.3015	23.454	0.0052534	0.0147952	0.0192035	0.46318
SIGLEC5	21	0.0742669	0.0355357	0.0366244	1.07709	1.00463	1.15479	27.8832	0.112193	0.0158208	0.0106342	0.153232
SIGMAR1	5	0.260992	0.0930008	0.00501071	1.29822	1.08189	1.5578	4.00157	0.405793	0.018017	0.0175548	0.380258
SIN3B	6	-0.272359	0.130887	0.0374456	0.761581	0.589254	0.984304	4.84847	0.434652	0.052826	0.0424237	0.281022
SIRPB2	19	0.08619	0.0429121	0.0445875	1.09001	1.00208	1.18566	20.2517	0.318831	0.0301137	0.0191054	0.133409
SKAP1	9	-0.0945545	0.0428581	0.0273683	0.909778	0.836477	0.989503	10.2112	0.250517	-0.00874347	0.0158826	0.599092
SKAP2	27	-0.0525842	0.0226509	0.0202596	0.948774	0.907574	0.991845	28.787	0.320856	-0.000423341	0.00857407	0.961013
SKP1	3	0.648945	0.272888	0.0174038	1.91352	1.12085	3.26678	4.5728	0.101632	0.120172	0.0562234	0.278587
SLC12A7	10	-0.0891759	0.0399236	0.025505	0.914685	0.845839	0.989134	19.1933	0.0235987	-0.0059592	0.0197964	0.771072
SLC15A2	5	-0.69307	0.161038	1.68E-05	0.500039	0.364691	0.685617	3.33568	0.503298	0.15949	0.114787	0.258862
SLC16A4	3	0.731836	0.125068	4.87E-09	2.07889	1.62694	2.65639	0.315551	0.854041	0.0197717	0.0353297	0.67519
SLC18A1	10	0.155333	0.0737336	0.0351456	1.16805	1.01087	1.34966	5.87188	0.752669	-0.0159293	0.0211695	0.47333
SLC22A4	16	0.310561	0.0659298	2.47E-06	1.36419	1.19882	1.55237	13.3508	0.575224	0.00692955	0.0169175	0.688292
SLC25A24	14	-0.193148	0.0675865	0.00426609	0.82436	0.722082	0.941126	9.33903	0.746883	0.0219673	0.0143744	0.152378
SLC25A41	3	0.472039	0.186118	0.0112052	1.60326	1.11321	2.30904	3.92649	0.140402	0.131468	0.0693254	0.308927
SLC26A1	5	0.661744	0.187199	0.000407822	1.93817	1.3429	2.7973	3.16196	0.531097	0.0809215	0.07044	0.333927
SLC2A1-AS1	4	-0.159249	0.066899	0.0172921	0.852784	0.747986	0.972265	1.70019	0.636891	0.000840876	0.0355163	0.983261
SLC2A5	6	-0.111464	0.0544748	0.0407407	0.894523	0.803937	0.995317	2.74719	0.738892	-0.0125572	0.0168859	0.498396
SLC31A1	9	-0.0612475	0.0285124	0.0317057	0.94059	0.889468	0.994651	8.10673	0.423115	-0.0250487	0.0140839	0.118549
SLC31A2	8	-0.115449	0.0525895	0.0281425	0.890966	0.803704	0.987702	7.79898	0.350653	-0.0362171	0.0170043	0.0772221
SLC36A1	16	-0.100268	0.0506473	0.0477334	0.904595	0.81911	0.999001	29.3567	0.0144648	-0.0141479	0.0120914	0.261506
SLC37A1	5	0.286256	0.141415	0.0429466	1.33143	1.00912	1.75668	0.836304	0.933516	-0.0244056	0.0573351	0.699042
SLC41A3	17	0.103064	0.0405319	0.0109971	1.10856	1.0239	1.20022	23.3651	0.104317	-0.0201993	0.0158909	0.223045
SLC51A	3	0.321215	0.139393	0.021201	1.3788	1.04918	1.81199	4.124	0.127199	0.0552681	0.0810315	0.618931
SLC7A5	8	0.169598	0.0640385	0.00808803	1.18483	1.04507	1.34328	1.73504	0.973042	-0.0162213	0.0168978	0.374144
SLFN12L	5	0.0910393	0.0451026	0.0435397	1.09531	1.00264	1.19655	4.27861	0.369611	0.0115727	0.0349649	0.762429
SLFN5	15	0.0621673	0.0258445	0.0161532	1.06414	1.01158	1.11943	7.35114	0.920327	0.00496384	0.01146	0.672011
SMARCB1	4	-0.130483	0.0545713	0.0168001	0.877672	0.788642	0.976751	0.885814	0.82885	-0.0196619	0.0332082	0.613816
SMARCE1	15	-0.0791645	0.0304391	0.00930198	0.923888	0.87038	0.980685	14.4591	0.416099	-0.00403501	0.0115453	0.732315
SMC1B	3	0.439383	0.188539	0.0197818	1.55175	1.07234	2.24548	3.17567	0.204368	-0.0518517	0.0684333	0.58721
SMC2	6	0.209195	0.0691401	0.00248087	1.23269	1.07646	1.41158	1.64384	0.895898	0.00807276	0.0202999	0.711179
SMU1	6	-0.154345	0.0614577	0.0120255	0.856977	0.759723	0.96668	2.98457	0.702365	-0.0545942	0.0361604	0.205611
SMYD3	7	-0.183048	0.0844886	0.0302699	0.832728	0.705643	0.982701	5.53256	0.47753	0.0490483	0.0279728	0.139903
SNAPC5	3	-0.238954	0.0772458	0.00197863	0.787451	0.676816	0.916171	1.85549	0.395444	0.0180542	0.0199747	0.532123
SND1	5	-0.283362	0.0833391	0.000673598	0.753247	0.639732	0.886905	4.31433	0.365134	-0.0414647	0.0233988	0.1745
SNIP1	12	0.14097	0.0508161	0.00553513	1.15139	1.04224	1.27197	7.57867	0.750474	0.0117011	0.0157269	0.473983
SNRNP35	4	0.994191	0.444551	0.0253258	2.70254	1.13074	6.45923	18.3136	0.000378969	-0.012299	0.167924	0.94828
SNX1	5	0.360252	0.159012	0.023478	1.43369	1.04979	1.95798	2.37481	0.667184	0.0283034	0.0416183	0.545239
SOX8	7	0.259752	0.0772589	0.000773516	1.29661	1.11441	1.5086	7.06095	0.315247	0.0128926	0.0310405	0.69511
SP110	7	-0.436876	0.185392	0.0184481	0.646051	0.449219	0.929129	31.9914	1.64E-05	0.0220237	0.0707253	0.768064
SP140	11	-0.337353	0.138714	0.0150152	0.713657	0.543768	0.936623	51.7594	1.26E-07	0.0263675	0.0338672	0.456223
SPAG8	4	0.311054	0.144971	0.031903	1.36486	1.02728	1.81339	0.102148	0.991578	-0.00161032	0.0257039	0.955744
SPATC1	3	-0.344639	0.135674	0.0110789	0.708476	0.543047	0.924301	4.30915	0.115953	-0.204919	0.11243	0.319462
SPDYE2L	3	-0.134195	0.0613592	0.02874	0.87442	0.775336	0.986166	1.20493	0.54746	-0.0462123	0.059929	0.581817
SPDYE6	6	0.105491	0.0426018	0.0132788	1.11126	1.02223	1.20803	9.83279	0.0801141	0.0328482	0.0357147	0.409756
SPEF2	7	-0.281273	0.0790566	0.000373869	0.754822	0.646473	0.881331	3.19079	0.784548	-0.0156389	0.0158966	0.370397
SPIB	11	0.190747	0.0962751	0.0475616	1.21015	1.00205	1.46147	23.0263	0.01065	0.00820928	0.0243085	0.743323
SPINK8	3	-0.48241	0.232116	0.0376801	0.617294	0.391662	0.97291	4.18175	0.123579	-0.122151	0.0602951	0.291906
SPPL3	11	-0.178812	0.0750577	0.0172036	0.836263	0.721859	0.968798	5.37304	0.864907	-0.0159592	0.03078	0.616621
SPSB1	6	-0.184312	0.090694	0.0421296	0.831677	0.696232	0.99347	7.44613	0.189518	-0.0450225	0.0288799	0.194014
SPTBN1	10	-0.133514	0.0639045	0.0366831	0.875015	0.772003	0.991773	16.7563	0.0526711	-0.0119981	0.0173344	0.508427
SPTBN5	10	0.193455	0.0983515	0.0491858	1.21343	1.00069	1.47141	14.2442	0.113901	-0.0244254	0.0370825	0.528601
SRP54	5	-0.265222	0.0957029	0.00558321	0.767036	0.635845	0.925294	5.33006	0.255076	0.0195572	0.0525567	0.734537
SSH2	9	0.108885	0.0503935	0.0307193	1.11503	1.01016	1.23079	15.9127	0.0436466	-0.0208849	0.0258834	0.446278
SSX2IP	3	0.493927	0.18573	0.00782852	1.63874	1.13871	2.35834	0.347125	0.840665	-0.024342	0.0495852	0.709477
ST8SIA1	6	0.252151	0.107647	0.0191612	1.28679	1.04202	1.58905	3.05063	0.692181	-0.00464719	0.0255723	0.864634
STARD10	10	-0.153202	0.048003	0.00141532	0.857956	0.780916	0.942597	15.7239	0.0728761	-0.0206298	0.024731	0.428391
STAT3	3	-0.646545	0.254716	0.0111394	0.523853	0.317973	0.863034	12.5968	0.0018392	0.15344	0.215481	0.606066
STIM2	3	0.128664	0.0638931	0.0440371	1.13731	1.00344	1.28904	1.65486	0.437172	0.0165998	0.015783	0.483946
STK19P	10	-1.15756	0.417356	0.00554467	0.314251	0.138681	0.712095	1164.51	5.57E-245	-0.166412	0.220782	0.472604
STK33	7	0.275089	0.136954	0.0445774	1.31665	1.00668	1.72206	6.67499	0.351952	0.0277669	0.0294464	0.388996
SUCO	3	0.343828	0.169893	0.0429922	1.41034	1.0109	1.96761	1.95519	0.376215	-0.0539801	0.0983556	0.680454
SULT1A2	8	0.18144	0.0468132	0.000106263	1.19894	1.09383	1.31415	7.85027	0.345982	-0.00654184	0.0241302	0.795395
SUMF1	9	-0.129252	0.0565173	0.0221995	0.878753	0.786608	0.981692	13.0821	0.109054	-0.0333433	0.0326851	0.341619
SUPV3L1	11	-0.127476	0.0575966	0.0268804	0.880315	0.786341	0.98552	12.0415	0.282291	0.0369992	0.019463	0.0897436
SUSD1	10	0.1066	0.0238988	8.18E-06	1.11249	1.06158	1.16584	5.42936	0.79539	0.00400511	0.0128065	0.762474
SVIL	5	-0.241157	0.0888705	0.00665621	0.785719	0.660114	0.935223	1.70032	0.790659	0.00259472	0.0249504	0.923736
SYK	23	0.121503	0.0341903	0.00037983	1.12919	1.056	1.20746	35.0981	0.0378401	-0.00576846	0.0120254	0.636405
SYNGR1	14	0.0895905	0.0391161	0.0219996	1.09373	1.01301	1.18088	23.0502	0.0410776	0.0212244	0.0149737	0.181791
TAGAP	4	1.04796	0.251669	3.13E-05	2.85181	1.74139	4.67032	9.02697	0.0289345	-0.010722	0.0859802	0.912163
TAPBPL	22	0.167985	0.0653909	0.010201	1.18292	1.04062	1.34467	39.6197	0.00826943	-0.00960398	0.0175781	0.590862
TBC1D14	8	-0.224224	0.113646	0.0484953	0.799136	0.639563	0.998523	12.4828	0.0857595	-0.00692192	0.051757	0.897982
TBC1D9	9	0.14835	0.0462166	0.00132788	1.15992	1.05947	1.2699	2.81413	0.945475	0.0189646	0.0161797	0.279491
TBKBP1	20	0.247796	0.0451416	4.04E-08	1.2812	1.17271	1.39972	41.9499	0.00180022	-0.0036869	0.0136499	0.790153
TBX6	6	0.599802	0.225049	0.00769405	1.82176	1.17199	2.83176	14.9533	0.0105639	-0.0412201	0.0419831	0.381774
TCF25	11	0.25613	0.129504	0.0479535	1.29192	1.00231	1.66522	20.09	0.028413	0.0335257	0.0439539	0.465136
TCL1B	8	-0.109152	0.0477003	0.0221203	0.896594	0.816568	0.984462	4.27833	0.747219	-0.013654	0.021253	0.544333
TCN2	20	0.0687274	0.0336866	0.0413305	1.07114	1.00271	1.14425	19.8789	0.401897	-0.00880576	0.0104631	0.411053
TFAM	12	-0.0712121	0.0313399	0.0230714	0.931264	0.875782	0.990262	8.5975	0.65899	0.0179758	0.0153887	0.269854
TFCP2	4	-0.435831	0.214255	0.0419346	0.646727	0.424956	0.984235	4.23625	0.237057	-0.0306167	0.256182	0.915793
TFRC	12	0.0943231	0.0430669	0.0285131	1.09891	1.00996	1.1957	12.0484	0.360017	-0.0066945	0.0176846	0.712935
TGM1	5	-0.150247	0.0653754	0.0215497	0.860496	0.757007	0.978132	0.654188	0.956856	-0.00949775	0.0241437	0.720326
THBS2	5	-0.211421	0.106872	0.0478988	0.809433	0.656462	0.99805	6.7448	0.150005	-0.0195405	0.0278686	0.533695
THEM6	5	0.108187	0.053824	0.0444295	1.11426	1.0027	1.23823	2.68115	0.612517	-0.0016365	0.0238651	0.949644
THEMIS	4	-0.597155	0.302999	0.0487452	0.550375	0.303907	0.996729	23.1994	3.67E-05	-0.0831354	0.0890046	0.44888
THRA	7	0.200529	0.0543933	0.000227222	1.22205	1.09847	1.35953	7.7504	0.256966	-0.0197137	0.0160938	0.275157
TJP2	17	0.117697	0.0404135	0.00358759	1.1249	1.03924	1.21763	10.3065	0.85014	0.00206221	0.0150978	0.893171
TKT	11	0.060545	0.0284224	0.0331564	1.06242	1.00485	1.12328	8.01074	0.627788	0.00838384	0.0129134	0.532403
TLE4	3	-0.386414	0.173344	0.0258026	0.679489	0.483759	0.954413	0.363614	0.833762	-0.0374112	0.0666044	0.674193
TLR10	4	0.255243	0.113724	0.0248057	1.29078	1.03287	1.61307	3.26486	0.352563	0.0130062	0.0318116	0.722271
TMED9	3	-0.256469	0.127347	0.0440163	0.773779	0.60286	0.993155	1.09984	0.576997	0.0402017	0.0458635	0.54182
TMEM116	7	-0.173078	0.0821517	0.035134	0.841072	0.715986	0.988012	8.23504	0.221384	-0.0157539	0.0208665	0.484281
TMEM127	6	0.14055	0.0713149	0.0487426	1.15091	1.00077	1.32356	7.34496	0.196223	-0.0168873	0.0250931	0.537836
TMEM140	16	-0.0638609	0.030723	0.0376538	0.938135	0.883311	0.996363	11.2013	0.738199	0.00877352	0.0117055	0.465954
TMEM170A	3	-0.350012	0.171054	0.0407359	0.704679	0.50395	0.985362	0.43428	0.804817	-0.0211015	0.0486593	0.739507
TMEM218	9	0.17698	0.0442357	6.31E-05	1.19361	1.09448	1.30171	9.74937	0.28306	0.0165543	0.015662	0.325631
TMEM229B	6	-0.127815	0.0501263	0.0107766	0.880016	0.797668	0.970865	2.84935	0.723198	-0.0236303	0.0300135	0.475123
TMEM230	7	-0.0581438	0.0295651	0.0492252	0.943514	0.890394	0.999804	6.15363	0.406203	0.0324899	0.0191485	0.150509
TMEM237	5	0.1458	0.0723864	0.04399	1.15696	1.00393	1.33333	3.94978	0.412845	-0.00683806	0.0279365	0.822421
TMEM258	9	-0.277879	0.141219	0.0491004	0.757388	0.574263	0.998911	15.4509	0.0509489	-0.0315709	0.058775	0.607808
TMEM45A	6	0.191561	0.0940101	0.041584	1.21114	1.00733	1.45619	1.22065	0.942881	-0.0204165	0.0235875	0.435556
TMEM50B	4	-0.265849	0.0872512	0.00231185	0.766555	0.646061	0.909521	1.33585	0.720639	0.0123713	0.0229364	0.643644
TMEM64	3	0.447856	0.214176	0.0365221	1.56495	1.02847	2.38129	0.881299	0.643618	-0.206742	0.248444	0.558162
TMEM66	4	-0.267181	0.10849	0.013789	0.765535	0.618894	0.946921	4.78366	0.188342	-0.0400931	0.028051	0.289154
TMEM87B	8	-0.164862	0.0738471	0.0255833	0.848011	0.733739	0.980079	18.7666	0.00895072	0.0349	0.0186321	0.110203
TMEM8B	4	0.34406	0.111714	0.00207117	1.41066	1.13326	1.75597	2.30003	0.512516	0.0169779	0.0368909	0.690549
TNFRSF25	3	-0.446434	0.104879	2.07E-05	0.639906	0.521005	0.785942	2.06456	0.356194	-0.0267133	0.0229016	0.451187
TNFSF12	20	-0.0924972	0.0345793	0.00747453	0.911652	0.851912	0.975581	8.04356	0.986227	0.0101226	0.0118941	0.405917
TNNT1	11	0.0736688	0.0260244	0.00464369	1.07645	1.02292	1.13278	4.26094	0.934809	0.000688816	0.0164547	0.967523
TNPO3	14	-0.235044	0.0765478	0.00213661	0.790536	0.680398	0.918503	9.42527	0.74012	-0.00551149	0.0177748	0.761825
TNXB	7	-0.774149	0.321272	0.0159683	0.461096	0.245651	0.865492	550.681	1.01E-115	-0.0971013	0.182415	0.617307
TOMM34	22	0.133249	0.0518706	0.0102029	1.14253	1.03209	1.2648	32.8396	0.0480263	0.00127295	0.01485	0.932541
TOP1MT	5	0.31753	0.155417	0.0410439	1.37373	1.013	1.86292	5.72836	0.220374	-0.0087405	0.0294186	0.785769
TOP3A	3	-0.322766	0.0779711	3.48E-05	0.724143	0.621519	0.843713	1.48178	0.47669	0.0358037	0.0422789	0.552673
TOR3A	9	0.103455	0.0477644	0.0303159	1.109	1.00989	1.21783	6.51955	0.58924	-0.0136734	0.0235959	0.580425
TOX2	7	0.149787	0.0548464	0.00631359	1.16159	1.0432	1.29342	5.834	0.44204	0.00630757	0.0175478	0.73394
TPT1-AS1	3	0.166215	0.0830109	0.0452502	1.18083	1.00352	1.38946	1.38163	0.501169	0.0454199	0.0388246	0.450262
TRAPPC2P1	9	-0.17035	0.0781177	0.0292068	0.84337	0.72364	0.982908	8.57924	0.379023	-0.00630269	0.0404085	0.880456
TRAPPC3	4	0.336676	0.147295	0.0222706	1.40029	1.04915	1.86895	0.356841	0.949007	0.0299888	0.0558006	0.644766
TRBV28	12	-0.0306755	0.015229	0.043979	0.96979	0.941271	0.999174	3.92319	0.97211	0.0119399	0.016767	0.492677
TRERF1	11	0.260267	0.0941539	0.00570509	1.29728	1.07867	1.56019	20.8768	0.0219693	-0.0018535	0.027432	0.947608
TREX1	6	-0.186947	0.061454	0.00234964	0.829488	0.735359	0.935666	1.43084	0.92091	0.00273881	0.0572304	0.964125
TRIM22	4	0.243627	0.0892664	0.00634868	1.27587	1.07108	1.51982	1.96054	0.580638	-0.0283106	0.0264514	0.396531
TRIM26	3	1.72726	0.25249	7.87E-12	5.62522	3.42938	9.22705	4.35044	0.113583	0.0495548	0.115148	0.741277
TRIM4	14	-0.133169	0.0449366	0.00304178	0.875317	0.801521	0.955908	11.693	0.552964	-0.0172658	0.0155306	0.288033
TRMT61A	7	0.235687	0.0979058	0.0160718	1.26578	1.04476	1.53354	7.96222	0.240884	-0.0278593	0.0291598	0.383251
TRPM6	15	0.141355	0.0354191	6.58E-05	1.15183	1.07458	1.23464	14.0369	0.446964	0.00534428	0.00987542	0.597542
TSC22D2	3	-0.266671	0.119312	0.0254131	0.765925	0.606214	0.967714	2.09083	0.351546	-0.000960788	0.0793722	0.992294
TSEN54	3	0.523817	0.234787	0.0256788	1.68846	1.0657	2.67513	2.73005	0.255374	0.299267	0.23231	0.420232
TSFM	7	0.412111	0.0826153	6.09E-07	1.51	1.28426	1.77542	14.0841	0.0287107	0.00436523	0.0237621	0.861462
TSGA10	11	-0.120176	0.0424778	0.00466704	0.886764	0.815925	0.963753	11.3789	0.32877	-0.0100757	0.02263	0.666665
TSPAN14	11	0.0982335	0.0479309	0.040415	1.10322	1.0043	1.21189	5.83352	0.829051	0.0107455	0.0198798	0.601952
TSPAN31	10	0.38821	0.134554	0.00391224	1.47434	1.13256	1.91925	24.0324	0.00425044	-0.0130116	0.0374398	0.737158
TSPYL1	5	0.307903	0.138226	0.025911	1.36057	1.03767	1.78394	1.16367	0.884042	0.0331265	0.0364719	0.430694
TTC13	7	-0.238231	0.0961585	0.0132313	0.788021	0.652658	0.951457	2.48366	0.870292	0.0181977	0.0338431	0.613839
TTC38	7	-0.185195	0.0822932	0.0244216	0.830942	0.707166	0.976383	5.46472	0.485731	0.00620977	0.015141	0.698692
TTF2	11	-0.0666107	0.0297806	0.025305	0.935559	0.882514	0.991793	12.1407	0.275748	0.00123751	0.0123837	0.92259
TUBB4A	5	-0.279556	0.0640118	1.26E-05	0.756119	0.666964	0.857192	4.04789	0.399563	-0.0174804	0.0405884	0.695771
TUFM	28	0.0610661	0.0274977	0.0263663	1.06297	1.0072	1.12183	35.5761	0.124865	0.0081078	0.0124762	0.521482
TXK	10	-0.180251	0.0810732	0.0261945	0.83506	0.712372	0.978878	31.3201	0.000260827	-0.0137152	0.0210895	0.533703
TXN	9	-0.132056	0.06165	0.0321908	0.876292	0.776553	0.98884	11.4035	0.17987	-0.0194201	0.0188793	0.337873
TXNDC12	5	-0.218996	0.089276	0.0141663	0.803325	0.67437	0.95694	3.12695	0.53681	-0.0566317	0.0383733	0.236471
TXNRD1	7	0.187749	0.0926958	0.0428231	1.20653	1.00608	1.44691	5.87379	0.437475	0.043354	0.021637	0.10146
TYK2	10	-0.334821	0.100877	0.000903071	0.715466	0.587112	0.871881	14.6249	0.101769	0.00399206	0.0419545	0.926534
TYMP	21	-0.178524	0.0383994	3.33E-06	0.836504	0.775857	0.901891	20.3957	0.433434	0.000917636	0.0146727	0.950786
U66061.31	10	-0.0367349	0.0160324	0.0219465	0.963932	0.934112	0.994703	2.81037	0.971341	0.00314571	0.0185869	0.869807
UBAP1	4	0.251751	0.101702	0.0133092	1.28628	1.05381	1.57002	0.577096	0.901655	-0.0187896	0.0249544	0.530038
UBASH3A	12	0.107027	0.0489265	0.028705	1.11296	1.01119	1.22498	21.4206	0.0292661	0.0233212	0.0158742	0.172542
UBE2D1	10	-0.0585891	0.0200834	0.00353096	0.943094	0.906692	0.980958	6.15903	0.723903	-0.0124597	0.0257504	0.641449
UBE2E2	8	0.134733	0.0670202	0.0443955	1.14423	1.00338	1.30486	6.63101	0.468283	-0.0127078	0.0179954	0.506563
UBE2E3	4	0.242873	0.111224	0.028988	1.27491	1.02519	1.58546	3.9758	0.26409	0.00398296	0.0464432	0.93947
UBE2L3	5	-0.221177	0.0660011	0.000804875	0.801575	0.704308	0.912274	1.92269	0.749975	-0.0303634	0.0446468	0.545233
UBE3B	6	0.086374	0.0389154	0.0264505	1.09021	1.01015	1.17662	3.71089	0.591744	0.0214902	0.0140911	0.201925
UBE4A	5	-0.433176	0.105676	4.15E-05	0.648446	0.527133	0.797678	2.82499	0.587527	-0.0414699	0.0300869	0.261905
UBLCP1	4	-0.294231	0.107511	0.0062052	0.745105	0.603534	0.919884	10.9757	0.0118578	0.0213479	0.0526475	0.724383
UGDH	22	0.0759367	0.0317035	0.0166107	1.07889	1.01389	1.14806	19.9976	0.521414	-0.00191322	0.0117816	0.872628
UIMC1	5	0.201196	0.0932647	0.0309855	1.22286	1.01857	1.46814	5.28515	0.25927	0.102495	0.0574815	0.17258
ULK2	5	-0.146224	0.0688321	0.0336401	0.863964	0.754927	0.988751	4.12358	0.389539	0.0333473	0.0250123	0.274652
UPK3A	10	0.15176	0.0473569	0.00135248	1.16388	1.06071	1.27708	13.4884	0.141721	0.0301088	0.0204576	0.179297
UROS	13	-0.0621773	0.0281077	0.0269593	0.939716	0.889346	0.992939	7.31231	0.836304	-0.0217869	0.0154671	0.186588
USMG5	24	-0.059279	0.02695	0.0278359	0.942444	0.893954	0.993564	16.062	0.852603	0.00970708	0.00945464	0.315719
USP3	19	-0.092372	0.0395866	0.0196262	0.911766	0.843697	0.985326	21.3793	0.26071	-0.0115574	0.0126989	0.375488
USP32P3	5	0.0630263	0.0318872	0.0480939	1.06505	1.00053	1.13374	5.58726	0.232165	0.0322993	0.0182992	0.175737
USP35	4	0.1178	0.0512814	0.0216117	1.12502	1.01744	1.24397	0.201276	0.977383	0.00947452	0.0214014	0.701256
USP45	8	-0.164634	0.0770263	0.0325673	0.848204	0.729347	0.98643	3.4399	0.841549	-0.0247265	0.021057	0.284782
USPL1	7	0.127575	0.0628711	0.0424427	1.13607	1.00436	1.28506	8.2308	0.221677	0.0372064	0.0480266	0.473539
VAMP4	4	0.329353	0.118004	0.00525391	1.39007	1.10304	1.75179	1.3812	0.709947	-0.0213299	0.0211009	0.418495
VAMP8	13	-0.0850865	0.0367788	0.0206972	0.918433	0.854556	0.987084	16.6006	0.16525	0.0149504	0.0134591	0.290343
VASH1	24	-0.0435167	0.0218506	0.0464201	0.957417	0.917279	0.999311	22.1119	0.513504	0.000468609	0.0107141	0.965508
VEGFA	6	0.162639	0.0714402	0.0228112	1.17661	1.02287	1.35346	7.30268	0.199085	0.0429407	0.0304563	0.231373
VEGFB	3	-0.363838	0.152742	0.0172171	0.695003	0.515193	0.937571	2.1797	0.336267	0.00298739	0.0789347	0.975918
VNN3	22	-0.0487793	0.0246263	0.0476155	0.952391	0.907514	0.999488	12.1298	0.936048	-0.00972366	0.0100397	0.344354
VPREB1	3	-0.481219	0.202488	0.0174764	0.61803	0.415574	0.919117	0.717549	0.698532	0.0747376	0.163848	0.727559
VPS26A	7	-0.240686	0.0872541	0.00580761	0.786088	0.66252	0.932703	5.03128	0.539808	-0.00153306	0.0144115	0.919419
VPS33B	5	-0.226977	0.10626	0.0326755	0.796939	0.647105	0.981467	1.83858	0.765417	0.0481285	0.0400113	0.315299
VPS36	4	-0.470634	0.177573	0.00804034	0.624606	0.441015	0.884625	4.9832	0.173031	-0.01425	0.0706753	0.858856
VPS37B	3	0.937288	0.435164	0.0312503	2.55305	1.08803	5.99071	8.96859	0.0112848	0.21642	0.0724686	0.205702
VPS9D1	10	0.187289	0.0862086	0.0298175	1.20598	1.01849	1.42798	18.9268	0.0258226	-0.00513056	0.0339945	0.883772
VWA8	7	-0.3265	0.134833	0.015456	0.721444	0.553899	0.939669	17.2045	0.00856018	-0.0377372	0.0384437	0.371366
WARS	14	-0.0973863	0.0412074	0.0181121	0.907206	0.836815	0.983518	20.8736	0.0754666	0.0102096	0.0139859	0.479402
WBP7	3	0.343524	0.169126	0.0422378	1.40991	1.01211	1.96406	0.679433	0.711972	0.0522667	0.0755646	0.614767
WDR25	10	0.363834	0.0986514	0.000225956	1.43884	1.18587	1.74576	1.96833	0.991959	0.0213724	0.0268217	0.448548
WDR52	5	-0.351905	0.115393	0.00229123	0.703347	0.560977	0.881848	4.04174	0.400387	-0.00259081	0.0247629	0.923276
WDR55	12	-0.167085	0.0752014	0.0262949	0.846128	0.730169	0.980503	8.47146	0.670552	-0.0325768	0.0393518	0.427078
WDR63	5	0.0986201	0.0468142	0.03515	1.10365	1.00689	1.2097	2.29647	0.681412	0.0382582	0.0314206	0.310407
WDR86-AS1	8	-0.098871	0.0407087	0.0151513	0.90586	0.83639	0.981099	2.01424	0.959048	-0.0150527	0.021842	0.516472
WDYHV1	18	0.0847069	0.0399157	0.0338253	1.0884	1.00649	1.17697	20.8791	0.231747	0.0221831	0.0105158	0.051006
XBP1	8	-0.308332	0.0878611	0.000449275	0.734672	0.61845	0.872734	2.78487	0.904165	-0.00854771	0.0258101	0.751771
XKR8	5	-0.323972	0.146031	0.0265197	0.723271	0.543246	0.962953	4.12472	0.38939	0.00828801	0.0414938	0.854456
XPNPEP1	12	-0.158206	0.0567122	0.00527682	0.853674	0.763867	0.954039	4.70942	0.944418	-0.00948281	0.0123775	0.461298
XXyac-YX65C7_A.2	5	-0.143904	0.0611275	0.0185646	0.865971	0.768193	0.976194	6.44268	0.168438	-0.0177159	0.0248016	0.5266
YPEL1	5	-0.597532	0.244868	0.0146782	0.550168	0.340455	0.889059	21.0791	0.000305432	-0.136121	0.0513694	0.0770038
ZC3H7A	3	-0.240423	0.109807	0.0285598	0.786295	0.63404	0.975113	0.434356	0.804787	-0.0620794	0.0950884	0.63179
ZFP90	14	0.146178	0.070075	0.0369763	1.1574	1.00887	1.3278	14.5035	0.339363	-0.0265075	0.0144545	0.0915817
ZMAT3	10	0.116361	0.0544351	0.0325491	1.1234	1.00971	1.24989	10.3402	0.323655	-0.00267125	0.0273228	0.924523
ZNF117	4	0.165572	0.0838913	0.0484211	1.18007	1.00115	1.39097	0.222127	0.973941	0.0189318	0.0905841	0.853804
ZNF140	4	0.516745	0.128762	5.99E-05	1.67656	1.30261	2.15786	0.654042	0.883957	-0.0195656	0.0288701	0.567844
ZNF175	16	0.0731599	0.0357904	0.0409416	1.0759	1.00302	1.15409	8.08776	0.920216	0.00308306	0.0132062	0.818786
ZNF181	9	0.107269	0.0438107	0.0143463	1.11323	1.02163	1.21305	4.02211	0.855124	0.00393671	0.0141336	0.78865
ZNF212	11	0.262216	0.12052	0.0295774	1.29981	1.02634	1.64614	29.8754	0.00089777	0.0273361	0.0349669	0.454422
ZNF24	4	0.177219	0.0698348	0.0111586	1.19389	1.04117	1.36902	0.0309393	0.998566	-0.00157324	0.0382214	0.970907
ZNF319	6	-0.183591	0.0672674	0.00634742	0.832276	0.729471	0.949569	3.32466	0.650068	0.020818	0.0237996	0.431104
ZNF354A	11	-0.100322	0.0509295	0.0488601	0.904547	0.818613	0.9995	19.5156	0.0341816	-0.0258413	0.0180053	0.185055
ZNF415	12	-0.0878344	0.0441467	0.046635	0.915913	0.839993	0.998694	10.6917	0.469442	0.0124324	0.0111284	0.290042
ZNF514	6	0.0926592	0.0465618	0.046588	1.09709	1.0014	1.20192	8.38547	0.136232	0.0373744	0.0679846	0.611744
ZNF576	3	-0.36499	0.142931	0.0106611	0.694204	0.524593	0.918654	1.75978	0.414828	-0.0154252	0.264832	0.962962
ZNF585B	3	-0.182818	0.0807674	0.0236044	0.83292	0.710972	0.975784	1.4038	0.495642	-0.0148365	0.032661	0.728553
ZNF587B	4	0.0583734	0.029313	0.046439	1.06011	1.00092	1.1228	3.43841	0.328839	0.0374235	0.0353006	0.400189
ZNF641	23	0.109746	0.0390283	0.00492384	1.116	1.03381	1.20471	21.8619	0.468159	0.0217669	0.0141585	0.139134
ZNF669	7	0.246446	0.0774427	0.00146111	1.27947	1.09928	1.48919	6.31034	0.389338	-0.0263068	0.0228193	0.301097
ZNF763	3	-0.228064	0.0953898	0.0168089	0.796074	0.660322	0.959733	0.13348	0.935438	-0.0035005	0.0309594	0.928324
ZNF767	4	0.356647	0.081854	1.32E-05	1.42853	1.21679	1.67712	5.29172	0.151641	-0.0355593	0.0460741	0.520958
ZNF831	8	-0.116961	0.0529729	0.027248	0.889619	0.801886	0.986951	6.10476	0.527572	-0.00492038	0.016466	0.775156
ZNF839	3	-0.351136	0.153131	0.0218455	0.703888	0.521382	0.950279	1.38823	0.499515	-0.06278	0.0564229	0.466081
ZNF84	6	0.201509	0.0906082	0.0261515	1.22325	1.0242	1.46097	8.632	0.124674	-0.0316248	0.0448513	0.519639
ZNF879	4	0.16387	0.0820458	0.045793	1.17806	1.00306	1.38359	2.37897	0.497561	-0.0387599	0.0344001	0.376869
ZNHIT1	4	0.144869	0.0569556	0.0109735	1.15589	1.03379	1.2924	4.35916	0.225202	0.0230513	0.0234528	0.429296
ZNRD1	3	-0.438887	0.0946708	3.55E-06	0.644753	0.53556	0.77621	1.3743	0.503009	-0.566618	0.501726	0.461379
