# Supplementary material for: Integrating Genomic, eQTL, and Mendelian Randomization Analyses to Identify Microglial Drug Targets in Multiple Sclerosis
Source: J Cell Mol Med. 2025 Nov 14;29(22):e70754. doi: 10.1111/jcmm.70754 (PMC12618184; doi:10.1111/jcmm.70754)
Supplement: Supplementary file 5 — Table S5. jcmm70754‐sup‐0005‐TableS5.xlsx. [file JCMM-29-e70754-s007.xlsx]

## Sheet: Sheet1
Table S5. iVW Positive Methylation Sites Associated with HLA-DR1 in Multiple Sclerosis
id	Location	CpG Island	nsnp	method	b	se	or	or_lci95	or_uci95	pvalue
cg09949906	chr6 32552350	Shore	24	Inverse variance weighted	-0.807561	0.123704739297084	0.445944333133113	0.349929897513999	0.56830339352636	6.65939857032814e-11
cg24180805	chr6 32556093	Shelf	18	Inverse variance weighted	1.13322210370508	0.280847092601007	3.10564711315555	1.79097793345514	5.38535054580168	5.45989151173511e-05
cg15568074	chr6 32551949	Island	18	Inverse variance weighted	-0.773762	0.183040121482226	0.461274445240415	0.322220003735689	0.660338003119097	2.36531862805494e-05
cg08578320	chr6 32552039	Island	21	Inverse variance weighted	-0.801596	0.169035197877816	0.448612598623406	0.322096347995632	0.624823177586522	2.11429163621189e-06
cg09139047	chr6 32552042	Island	22	Inverse variance weighted	-0.832362	0.13865956998923	0.435020469165732	0.331497519968341	0.570872471719389	1.93801089126494e-09
cg15982117	chr6 32552106	Island	19	Inverse variance weighted	-0.88995	0.156926122641049	0.410676126391232	0.301940412959873	0.558570080548047	1.4184842421904e-08
cg11404906	chr6 32551749	Shore	24	Inverse variance weighted	-0.920926	0.129745683252949	0.398150115306446	0.308748666570596	0.513438701061692	1.26636518223471e-12
cg14645244	chr6 32552205	Island	13	Inverse variance weighted	-0.952058	0.179247809249432	0.38594581731235	0.27161110544628	0.548409733306572	1.08781346506909e-07
cg01815645	chr6 32548627	Shelf	35	Inverse variance weighted	0.251611357276098	0.116419965723708	1.28609610824953	1.02370482114088	1.61574231701989	0.0306768908725701
cg17480035	chr6 32552670	Shore	13	Inverse variance weighted	0.616493016805284	0.211962144555385	1.85242023050583	1.22268249755225	2.80650186557581	0.00363161042837259
