# Supplementary material for: Integrating Genomic, eQTL, and Mendelian Randomization Analyses to Identify Microglial Drug Targets in Multiple Sclerosis
Source: J Cell Mol Med. 2025 Nov 14;29(22):e70754. doi: 10.1111/jcmm.70754 (PMC12618184; doi:10.1111/jcmm.70754)
Supplement: Supplementary file 6 — Table S6. jcmm70754‐sup‐0006‐TableS6.xlsx. [file JCMM-29-e70754-s004.xlsx]

## Sheet: edges
Table S6. Nodes in the Protein-Protein Interaction (PPI) Network in Multiple Sclerosis
node1	node2	combined_score
LCP2	SYK	0.999
HLA-DRB1	HLA-DRA	0.999
SYK	LYN	0.999
HLA-E	HLA-B	0.994
PTPRC	LYN	0.981
APOE	ABCA1	0.98
HLA-DRA	HLA-B	0.975
HLA-E	HLA-DRA	0.969
LCP2	LYN	0.967
HLA-DRB1	HLA-B	0.963
HLA-DRB1	HLA-E	0.939
LCP2	PTPRC	0.935
IKZF1	PTPRC	0.806
TLR2	CYBB	0.786
HLA-DRA	PTPRC	0.784
IRF8	CYBB	0.782
LCP2	HLA-DRB1	0.776
SYK	PTPRC	0.772
LCP2	HLA-DRA	0.742
HLA-DRB1	PTPRC	0.739
C3	APOE	0.732
IRF8	PTPRC	0.726
IRF8	HLA-DRA	0.716
HMOX1	CYBB	0.712
TLR2	PTPRC	0.712
MS4A4A	MS4A6A	0.711
TLR2	SYK	0.701
APOE	MERTK	0.698
LAPTM5	CYBB	0.697
LAPTM5	LY86	0.689
IRF8	IKZF1	0.685
SYK	HLA-E	0.672
CYBB	PTPRC	0.645
TLR2	HLA-DRB1	0.643
IRF8	LY86	0.622
LAPTM5	PTPRC	0.617
LCP2	LAPTM5	0.616
APOE	MS4A6A	0.616
MS4A4A	HLA-DRA	0.613
CYBB	LY86	0.609
LCP2	HLA-E	0.602
APOE	CYBB	0.594
LAPTM5	IKZF1	0.584
APOE	PTPRC	0.58
APOE	HLA-DRB1	0.577
LY86	MS4A6A	0.577
LCP2	LY86	0.573
HMOX1	APOE	0.572
LCP2	ARHGAP25	0.57
CYBB	HLA-DRA	0.568
SYK	CYBB	0.566
CYBB	MS4A6A	0.553
LCP2	IKZF1	0.551
TLR2	LYN	0.551
ARHGAP15	PTPRC	0.55
LCP2	ARHGAP15	0.549
HLA-DRB1	MS4A6A	0.546
MERTK	PTPRC	0.544
APOE	TLR2	0.543
IRF8	SYK	0.542
TLR2	IRF8	0.536
C3	TLR2	0.533
APOE	MS4A4A	0.526
LAPTM5	HLA-DRA	0.523
ARHGAP25	PTPRC	0.521
HLA-DRA	MS4A6A	0.508
IRF8	HLA-DRB1	0.507
LY86	PTPRC	0.503
APOE	HLA-B	0.499
HMOX1	TLR2	0.496
IRF8	LAPTM5	0.496
ARHGAP15	ARHGAP25	0.496
HLA-DRB1	CYBB	0.492
LY86	HLA-DRA	0.491
TLR2	LY86	0.486
LCP2	CYBB	0.478
IRF8	LYN	0.472
MS4A4A	CYBB	0.472
MERTK	ABCA1	0.47
HLA-E	PTPRC	0.464
LAPTM5	ARHGAP15	0.463
IKZF1	SYK	0.462
TLR2	LAPTM5	0.457
IRF8	MERTK	0.451
LCP2	IRF8	0.45
MS4A4A	HLA-DRB1	0.441
MS4A4A	LY86	0.44
CYBB	LYN	0.429
TLR2	ABCA1	0.428
IRF8	MS4A6A	0.423
C3	PTPRC	0.419
LCP2	TLR2	0.417
LAPTM5	ARHGAP25	0.416
HMOX1	PTPRC	0.41
TGFB2	PTPRC	0.408
TLR2	MERTK	0.407
LAPTM5	MS4A4A	0.402

## Sheet: nodes
node
LCP2
HLA-DRB1
SYK
HLA-E
PTPRC
APOE
HLA-DRA
IKZF1
TLR2
IRF8
C3
HMOX1
MS4A4A
LAPTM5
CYBB
LY86
ARHGAP15
MERTK
ARHGAP25
TGFB2
LYN
HLA-B
ABCA1
MS4A6A
