# Supplementary material for: Integrating Genomic, eQTL, and Mendelian Randomization Analyses to Identify Microglial Drug Targets in Multiple Sclerosis
Source: J Cell Mol Med. 2025 Nov 14;29(22):e70754. doi: 10.1111/jcmm.70754 (PMC12618184; doi:10.1111/jcmm.70754)
Supplement: Supplementary file 7 — Table S7. jcmm70754‐sup‐0007‐TableS7.xlsx. [file JCMM-29-e70754-s006.xlsx]

## Sheet: Sheet1
Table S7. Drug Targets Identified from DrugBank for Five Candidate Genes
Gene ID	Related drugs
ARHGAP25	NA
HLA-DRB1	NA
MERTK	2-({6-[(3-Chlorophenyl)amino]-9-isopropyl-9H-purin-2-yl}amino)ethanol; Fostamatinib; Denfivontinib; Tamnorzatinib
MS4A6A	NA
SYK	Tamatinib; Staurosporine; R343; R112; N-(2-hydroxy-1,1-dimethylethyl)-1-methyl-3-(1H-pyrrolo[2,3-b]pyridin-2-yl)-1H-indole-5-carboxamide; Mivavotinib; Lanraplenib; Gusacitinib; Fostamatinib; Entospletinib; Ellagic acid; Cevidoplenib; Cerdulatinib; 2-{[(1R,2S)-2-aminocyclohexyl]amino}-4-[(3-methylphenyl)amino]pyrimidine-5-carboxamide; 2-{2-[(3,5-dimethylphenyl)amino]pyrimidin-4-yl}-N-[(1S)-2-hydro…
